# Supplementary material for: Di-μ-thio­cyanato-κ2 N:S;κ2 S:N-bis­[bis­(2-methyl-1H-benzimidazole-κN 3)(thio­cyanato-κN)cadmium(II)]
Source: Acta Crystallogr Sect E Struct Rep Online. 2010 Oct 23;66(Pt 11):m1464. doi: 10.1107/S1600536810042443 (PMC3009005; doi:10.1107/S1600536810042443)
Supplement: Supplementary file 1 [file e-66-m1464-sup1.cif]

##############################################################################
###                                                                        ###
###        Electronic paper (Acta Crystallographica Section E)             ###
###                                                                        ###
##############################################################################
#                                                                            #
# This CIF contains the data in a paper accepted for publication in Acta     #
# Crystallographica Section E. It conforms to the requirements of Notes      #
# for Authors for Section E, and has been peer reviewed under the auspices   #
# of the IUCr Commission on Journals.                                        #
#                                                                            #
# Full details of the Crystallographic Information File format               #
# are given in the paper "The Crystallographic Information File (CIF):       #
# a New Standard Archive File for Crystallography" by S. R. Hall, F. H.      #
# Allen and I. D. Brown [Acta Cryst. (1991), A47, 655-685].                  #
#                                                                            #
# The current version of the core CIF dictionary is obtainable from          #
# ftp://ftp.iucr.org/pub/cif_core.dic. The current version number is 2.4.    #
#                                                                            #
# Software is freely available for graphical display of the structure(s) in  #
# this CIF.  For information consult the CIF home page http://www.iucr.org/  #
# cif/home.html                                                              #
#                                                                            #
# This file may be used for bona fide research purposes within the           #
# scientific community so long as proper attribution is given to the journal # 
# article from which it was obtained.                                        #
#                                                                            #
##############################################################################
                                             
data_I
_audit_creation_method     SHELXL-97
_chemical_name_systematic
;
Di-\m-thiocyanato-\k^2^<i>N</i>:<i>S</i>;\k^2^<i>S</i>:<i>N</i>-
bis[bis(2-methyl-1<i>H</i>-benzimidazole-\k<i>N</i>^3^)(thiocyanato-
\k<i>N</i>)cadmium(II)]
;
_chemical_name_common     ?
_chemical_formula_moiety     'C36 H32 Cd2 N12 S4'
_chemical_formula_sum     'C36 H32 Cd2 N12 S4'
_chemical_formula_iupac     '[Cd2 (N C S)4 (C8 H8 N2)4]'
_chemical_formula_weight     985.78
_chemical_melting_point     ?
_symmetry_cell_setting     monoclinic
_symmetry_space_group_name_H-M     'C 2/c'
_symmetry_space_group_name_Hall     '-C 2yc'
loop_
    _symmetry_equiv_pos_as_xyz
    'x, y, z'
    '-x, y, -z+1/2'
    'x+1/2, y+1/2, z'
    '-x+1/2, y+1/2, -z+1/2'
    '-x, -y, -z'
    'x, -y, z-1/2'
    '-x+1/2, -y+1/2, -z'
    'x+1/2, -y+1/2, z-1/2'
_cell_length_a     18.1519(11)
_cell_length_b     10.2098(6)
_cell_length_c     21.7385(13)
_cell_angle_alpha     90.00
_cell_angle_beta     97.8640(10)
_cell_angle_gamma     90.00
_cell_volume     3990.8(4)
_cell_formula_units_Z     4
_cell_measurement_reflns_used     4666
_cell_measurement_theta_min     2.29
_cell_measurement_theta_max     30.05
_cell_measurement_temperature     100(2)
_exptl_crystal_description     block
_exptl_crystal_colour     colorless
_exptl_crystal_size_max     0.38
_exptl_crystal_size_mid     0.20
_exptl_crystal_size_min     0.13
_exptl_crystal_density_diffrn     1.641
_exptl_crystal_density_meas     ?
_exptl_crystal_density_method     'not measured'
_exptl_crystal_F_000     1968
_exptl_absorpt_coefficient_mu     1.319
_exptl_absorpt_correction_type     multi-scan
_exptl_absorpt_process_details     '(SADABS; Sheldrick, 1996)'
_exptl_absorpt_correction_T_min     0.6341
_exptl_absorpt_correction_T_max     0.8473
_exptl_special_details
;
;
_diffrn_ambient_temperature     100(2)
_diffrn_radiation_type     MoK\a
_diffrn_radiation_wavelength     0.71073
_diffrn_radiation_source     'fine-focus sealed tube'
_diffrn_radiation_monochromator     graphite
_diffrn_measurement_device_type     'Bruker APEXII CCD'
_diffrn_measurement_method     '\f and \w'
_diffrn_detector_area_resol_mean     ?
_diffrn_reflns_number     9361
_diffrn_reflns_av_R_equivalents     0.0219
_diffrn_reflns_av_sigmaI/netI     0.0260
_diffrn_reflns_theta_min     2.27
_diffrn_reflns_theta_max     25.20
_diffrn_reflns_theta_full     25.20
_diffrn_measured_fraction_theta_max     0.998
_diffrn_measured_fraction_theta_full     0.998
_diffrn_reflns_limit_h_min     -21
_diffrn_reflns_limit_h_max     21
_diffrn_reflns_limit_k_min     -12
_diffrn_reflns_limit_k_max     8
_diffrn_reflns_limit_l_min     -26
_diffrn_reflns_limit_l_max     26
_refine_special_details
;
Refinement of <i>F</i>^2^ against ALL reflections. The weighted <i>R</i>-factor
<i>wR</i> and goodness of fit <i>S</i> are based on <i>F</i>^2^, conventional
<i>R</i>-factors <i>R</i> are based on <i>F</i>, with <i>F</i> set to zero for
negative <i>F</i>^2^. The threshold expression of <i>F</i>^2^ >
\s(<i>F</i>^2^) is used only for calculating <i>R</i>-factors(gt) <i>etc</i>.
and is not relevant to the choice of reflections for refinement.
<i>R</i>-factors based on <i>F</i>^2^ are statistically about twice as large
as those based on <i>F</i>, and <i>R</i>- factors based on ALL data will be
even larger.
;
_reflns_number_total     3593
_reflns_number_gt     3213
_reflns_threshold_expression     I>2\s(I)
_refine_ls_structure_factor_coef     Fsqd
_refine_ls_matrix_type     full
_refine_ls_R_factor_all     0.0257
_refine_ls_R_factor_gt     0.0214
_refine_ls_wR_factor_gt     0.0454
_refine_ls_wR_factor_ref     0.0470
_refine_ls_goodness_of_fit_ref     1.026
_refine_ls_restrained_S_all     1.027
_refine_ls_number_reflns     3593
_refine_ls_number_parameters     253
_refine_ls_number_restraints     3
_refine_ls_hydrogen_treatment     mixed
_refine_ls_weighting_scheme     calc
_refine_ls_weighting_details
         'calc w=1/[\s^2^(Fo^2^)+(0.0169P)^2^+6.0676P] where P=(Fo^2^+2Fc^2^)/3'
_atom_sites_solution_hydrogens     geom
_atom_sites_solution_primary     direct
_atom_sites_solution_secondary     difmap
_refine_ls_shift/su_max     0.003
_refine_ls_shift/su_mean     0.000
_refine_diff_density_max     0.353
_refine_diff_density_min     -0.313
_refine_ls_extinction_method     none
_refine_ls_extinction_coef     ?
loop_
    _atom_type_symbol
    _atom_type_description
    _atom_type_scat_dispersion_real
    _atom_type_scat_dispersion_imag
    _atom_type_scat_source
    'C' 'C' 0.0033 0.0016
                         'International Tables Vol C Tables 4.2.6.8 and 6.1.1.4'
    'H' 'H' 0.0000 0.0000
                         'International Tables Vol C Tables 4.2.6.8 and 6.1.1.4'
    'N' 'N' 0.0061 0.0033
                         'International Tables Vol C Tables 4.2.6.8 and 6.1.1.4'
    'Cd' 'Cd' -0.8075 1.2024
                         'International Tables Vol C Tables 4.2.6.8 and 6.1.1.4'
    'S' 'S' 0.1246 0.1234
                         'International Tables Vol C Tables 4.2.6.8 and 6.1.1.4'
_computing_data_collection     'APEX2 (Bruker, 2007)'
_computing_cell_refinement     'SAINT (Bruker, 2007)'
_computing_data_reduction     'SAINT (Bruker, 2007)'
_computing_structure_solution     'SHELXS97 (Sheldrick, 2008)'
_computing_structure_refinement     'SHELXL97 (Sheldrick, 2008)'
_computing_molecular_graphics     'XP in SHELXTL (Sheldrick, 2008)'
_computing_publication_material
;
SHELXL97 (Sheldrick, 2008) and publCIF (Westrip, 2010)
;
loop_
    _atom_site_type_symbol
    _atom_site_label
    _atom_site_fract_x
    _atom_site_fract_y
    _atom_site_fract_z
    _atom_site_U_iso_or_equiv
    _atom_site_adp_type
    _atom_site_calc_flag
    _atom_site_refinement_flags
    _atom_site_occupancy
    _atom_site_disorder_assembly
    _atom_site_disorder_group
    Cd Cd1 0.611050(9) 0.354819(16) 0.590885(7) 0.01561(6) Uani d . 1 . .
    S S1 0.88100(3) 0.33657(6) 0.67126(3) 0.02608(15) Uani d U 1 . .
    S S2 0.63546(3) 0.42113(7) 0.47897(3) 0.02741(16) Uani d . 1 . .
    N N1 0.62322(10) 0.41831(19) 0.69141(9) 0.0181(4) Uani d . 1 . .
    N N2 0.63781(11) 0.5391(2) 0.77688(9) 0.0211(5) Uani d D 1 . .
    H H2N 0.6364(14) 0.609(2) 0.7982(11) 0.025 Uiso d D 1 . .
    N N3 0.57608(10) 0.14637(19) 0.58946(8) 0.0166(4) Uani d . 1 . .
    N N4 0.50684(11) -0.0294(2) 0.59628(9) 0.0193(4) Uani d D 1 . .
    H H4N 0.4715(12) -0.075(2) 0.6062(11) 0.023 Uiso d D 1 . .
    N N5 0.73824(11) 0.3290(2) 0.60377(10) 0.0258(5) Uani d . 1 . .
    N N6 0.49556(11) 0.4528(2) 0.57293(9) 0.0227(5) Uani d . 1 . .
    C C1 0.57531(15) 0.6482(2) 0.68162(12) 0.0279(6) Uani d . 1 . .
    H H1A 0.5852 0.6462 0.6384 0.042 Uiso calc R 1 . .
    H H1B 0.5953 0.7293 0.7014 0.042 Uiso calc R 1 . .
    H H1C 0.5215 0.6444 0.6826 0.042 Uiso calc R 1 . .
    C C2 0.61150(12) 0.5342(2) 0.71553(11) 0.0195(5) Uani d . 1 . .
    C C3 0.67023(13) 0.4198(2) 0.79411(11) 0.0199(5) Uani d . 1 . .
    C C4 0.70777(13) 0.3741(3) 0.85017(11) 0.0256(6) Uani d . 1 . .
    H H4 0.7157 0.4277 0.8862 0.031 Uiso calc R 1 . .
    C C5 0.73278(13) 0.2465(3) 0.85032(11) 0.0267(6) Uani d . 1 . .
    H H5 0.7590 0.2115 0.8875 0.032 Uiso calc R 1 . .
    C C6 0.72085(13) 0.1674(3) 0.79777(11) 0.0244(6) Uani d . 1 . .
    H H6 0.7376 0.0791 0.8004 0.029 Uiso calc R 1 . .
    C C7 0.68519(13) 0.2141(2) 0.74170(11) 0.0207(5) Uani d . 1 . .
    H H7 0.6782 0.1606 0.7056 0.025 Uiso calc R 1 . .
    C C8 0.66004(12) 0.3433(2) 0.74051(10) 0.0180(5) Uani d . 1 . .
    C C9 0.47424(14) 0.1670(2) 0.65538(11) 0.0235(6) Uani d . 1 . .
    H H9A 0.5070 0.1980 0.6921 0.035 Uiso calc R 1 . .
    H H9B 0.4369 0.1074 0.6683 0.035 Uiso calc R 1 . .
    H H9C 0.4493 0.2419 0.6333 0.035 Uiso calc R 1 . .
    C C10 0.51909(12) 0.0964(2) 0.61350(10) 0.0180(5) Uani d . 1 . .
    C C11 0.55900(12) -0.0656(2) 0.55862(10) 0.0179(5) Uani d . 1 . .
    C C12 0.57193(13) -0.1818(2) 0.52880(11) 0.0215(5) Uani d . 1 . .
    H H12 0.5417 -0.2570 0.5316 0.026 Uiso calc R 1 . .
    C C13 0.63096(14) -0.1828(2) 0.49486(11) 0.0224(5) Uani d . 1 . .
    H H13 0.6421 -0.2610 0.4743 0.027 Uiso calc R 1 . .
    C C14 0.67477(13) -0.0712(2) 0.49010(11) 0.0221(5) Uani d . 1 . .
    H H14 0.7146 -0.0752 0.4660 0.027 Uiso calc R 1 . .
    C C15 0.66144(13) 0.0441(2) 0.51961(10) 0.0191(5) Uani d . 1 . .
    H H15 0.6914 0.1194 0.5164 0.023 Uiso calc R 1 . .
    C C16 0.60252(12) 0.0460(2) 0.55436(10) 0.0162(5) Uani d . 1 . .
    C C17 0.79736(13) 0.3327(2) 0.63127(11) 0.0190(5) Uani d U 1 . .
    C C18 0.55777(13) 0.4945(2) 0.44892(10) 0.0181(5) Uani d . 1 . .
loop_
    _atom_site_aniso_label
    _atom_site_aniso_U_11
    _atom_site_aniso_U_22
    _atom_site_aniso_U_33
    _atom_site_aniso_U_12
    _atom_site_aniso_U_13
    _atom_site_aniso_U_23
    Cd1 0.01419(9) 0.01624(10) 0.01592(9) -0.00017(7) 0.00037(6) -0.00061(7)
    S1 0.0177(3) 0.0296(4) 0.0292(3) -0.0058(3) -0.0026(3) 0.0120(3)
    S2 0.0179(3) 0.0383(4) 0.0273(3) 0.0099(3) 0.0080(3) 0.0139(3)
    N1 0.0166(10) 0.0187(11) 0.0187(10) 0.0004(8) 0.0009(8) -0.0010(9)
    N2 0.0222(11) 0.0219(12) 0.0193(11) 0.0006(9) 0.0026(9) -0.0070(9)
    N3 0.0148(9) 0.0179(10) 0.0169(9) -0.0008(8) 0.0016(8) 0.0001(8)
    N4 0.0176(10) 0.0214(11) 0.0190(10) -0.0059(8) 0.0024(8) 0.0023(9)
    N5 0.0183(11) 0.0351(13) 0.0245(11) 0.0003(9) 0.0043(9) 0.0033(10)
    N6 0.0210(11) 0.0283(12) 0.0188(10) 0.0040(9) 0.0031(9) -0.0008(9)
    C1 0.0305(14) 0.0229(14) 0.0288(13) 0.0028(11) -0.0010(12) -0.0035(12)
    C2 0.0150(11) 0.0213(13) 0.0223(12) -0.0009(10) 0.0027(10) -0.0012(11)
    C3 0.0160(12) 0.0262(14) 0.0181(12) -0.0029(10) 0.0043(10) -0.0003(11)
    C4 0.0209(13) 0.0399(17) 0.0162(12) -0.0057(11) 0.0033(10) -0.0021(11)
    C5 0.0186(13) 0.0414(17) 0.0202(13) 0.0015(11) 0.0023(10) 0.0108(12)
    C6 0.0185(12) 0.0260(14) 0.0298(14) 0.0029(10) 0.0071(11) 0.0095(11)
    C7 0.0177(12) 0.0222(14) 0.0222(12) 0.0005(10) 0.0027(10) 0.0000(11)
    C8 0.0138(11) 0.0215(13) 0.0185(12) -0.0012(10) 0.0018(9) 0.0018(10)
    C9 0.0232(13) 0.0284(15) 0.0197(12) -0.0038(11) 0.0061(10) -0.0028(11)
    C10 0.0164(12) 0.0220(13) 0.0148(11) -0.0014(10) -0.0002(10) 0.0035(10)
    C11 0.0178(12) 0.0211(13) 0.0139(11) -0.0015(10) -0.0016(9) 0.0039(10)
    C12 0.0248(13) 0.0182(13) 0.0198(12) -0.0046(10) -0.0025(10) 0.0013(10)
    C13 0.0256(13) 0.0197(13) 0.0206(12) 0.0024(10) -0.0010(11) -0.0029(10)
    C14 0.0194(12) 0.0262(14) 0.0208(12) 0.0011(10) 0.0032(10) -0.0010(11)
    C15 0.0174(12) 0.0184(13) 0.0210(12) -0.0023(10) 0.0002(10) 0.0004(10)
    C16 0.0156(11) 0.0176(12) 0.0141(11) 0.0004(9) -0.0023(9) 0.0016(10)
    C17 0.0201(12) 0.0184(13) 0.0193(12) -0.0006(10) 0.0061(10) 0.0050(10)
    C18 0.0177(12) 0.0207(13) 0.0164(12) -0.0015(10) 0.0048(10) 0.0004(10)
_geom_special_details
;
All e.s.d.'s (except the e.s.d. in the dihedral angle between two l.s. planes)
are estimated using the full covariance matrix. The cell e.s.d.'s are taken
into account individually in the estimation of e.s.d.'s in distances, angles
and torsion angles; correlations between e.s.d.'s in cell parameters are only
used when they are defined by crystal symmetry. An approximate (isotropic)
treatment of cell e.s.d.'s is used for estimating e.s.d.'s involving l.s.
planes.
;
loop_
    _geom_bond_atom_site_label_1
    _geom_bond_atom_site_label_2
    _geom_bond_site_symmetry_2
    _geom_bond_distance
    _geom_bond_publ_flag
    Cd1 N3 . 2.2199(19) ?
    Cd1 N1 . 2.2611(19) ?
    Cd1 N5 . 2.302(2) ?
    Cd1 N6 . 2.307(2) ?
    Cd1 S2 . 2.6207(7) ?
    S1 C17 . 1.644(2) ?
    S2 C18 . 1.651(2) ?
    N1 C2 . 1.323(3) ?
    N1 C8 . 1.406(3) ?
    N2 C2 . 1.355(3) ?
    N2 C3 . 1.382(3) ?
    N2 H2N . 0.856(17) ?
    N3 C10 . 1.323(3) ?
    N3 C16 . 1.401(3) ?
    N4 C10 . 1.347(3) ?
    N4 C11 . 1.384(3) ?
    N4 H4N . 0.844(16) ?
    N5 C17 . 1.155(3) ?
    N6 C18 5_666 1.152(3) ?
    C1 C2 . 1.482(3) ?
    C1 H1A . 0.9800 ?
    C1 H1B . 0.9800 ?
    C1 H1C . 0.9800 ?
    C3 C4 . 1.393(3) ?
    C3 C8 . 1.394(3) ?
    C4 C5 . 1.379(4) ?
    C4 H4 . 0.9500 ?
    C5 C6 . 1.392(4) ?
    C5 H5 . 0.9500 ?
    C6 C7 . 1.385(3) ?
    C6 H6 . 0.9500 ?
    C7 C8 . 1.394(3) ?
    C7 H7 . 0.9500 ?
    C9 C10 . 1.488(3) ?
    C9 H9A . 0.9800 ?
    C9 H9B . 0.9800 ?
    C9 H9C . 0.9800 ?
    C11 C12 . 1.388(3) ?
    C11 C16 . 1.396(3) ?
    C12 C13 . 1.382(3) ?
    C12 H12 . 0.9500 ?
    C13 C14 . 1.401(3) ?
    C13 H13 . 0.9500 ?
    C14 C15 . 1.378(3) ?
    C14 H14 . 0.9500 ?
    C15 C16 . 1.391(3) ?
    C15 H15 . 0.9500 ?
    C18 N6 5_666 1.152(3) ?
loop_
    _geom_angle_atom_site_label_1
    _geom_angle_atom_site_label_2
    _geom_angle_atom_site_label_3
    _geom_angle_site_symmetry_1
    _geom_angle_site_symmetry_3
    _geom_angle
    _geom_angle_publ_flag
    N3 Cd1 N1 . . 106.16(7) ?
    N3 Cd1 N5 . . 99.90(7) ?
    N1 Cd1 N5 . . 87.22(7) ?
    N3 Cd1 N6 . . 99.32(7) ?
    N1 Cd1 N6 . . 90.32(7) ?
    N5 Cd1 N6 . . 160.55(7) ?
    N3 Cd1 S2 . . 108.61(5) ?
    N1 Cd1 S2 . . 144.74(5) ?
    N5 Cd1 S2 . . 81.28(5) ?
    N6 Cd1 S2 . . 89.77(5) ?
    C18 S2 Cd1 . . 103.94(8) ?
    C2 N1 C8 . . 105.77(19) ?
    C2 N1 Cd1 . . 129.77(16) ?
    C8 N1 Cd1 . . 123.42(15) ?
    C2 N2 C3 . . 108.3(2) ?
    C2 N2 H2N . . 122.1(18) ?
    C3 N2 H2N . . 129.4(18) ?
    C10 N3 C16 . . 106.11(19) ?
    C10 N3 Cd1 . . 126.99(16) ?
    C16 N3 Cd1 . . 126.17(15) ?
    C10 N4 C11 . . 108.57(19) ?
    C10 N4 H4N . . 123.9(18) ?
    C11 N4 H4N . . 127.4(18) ?
    C17 N5 Cd1 . . 154.70(19) ?
    C18 N6 Cd1 5_666 . 164.86(18) ?
    C2 C1 H1A . . 109.5 ?
    C2 C1 H1B . . 109.5 ?
    H1A C1 H1B . . 109.5 ?
    C2 C1 H1C . . 109.5 ?
    H1A C1 H1C . . 109.5 ?
    H1B C1 H1C . . 109.5 ?
    N1 C2 N2 . . 111.7(2) ?
    N1 C2 C1 . . 126.1(2) ?
    N2 C2 C1 . . 122.2(2) ?
    N2 C3 C4 . . 132.2(2) ?
    N2 C3 C8 . . 105.3(2) ?
    C4 C3 C8 . . 122.4(2) ?
    C5 C4 C3 . . 116.1(2) ?
    C5 C4 H4 . . 121.9 ?
    C3 C4 H4 . . 121.9 ?
    C4 C5 C6 . . 122.2(2) ?
    C4 C5 H5 . . 118.9 ?
    C6 C5 H5 . . 118.9 ?
    C7 C6 C5 . . 121.6(2) ?
    C7 C6 H6 . . 119.2 ?
    C5 C6 H6 . . 119.2 ?
    C6 C7 C8 . . 117.1(2) ?
    C6 C7 H7 . . 121.5 ?
    C8 C7 H7 . . 121.5 ?
    C3 C8 C7 . . 120.6(2) ?
    C3 C8 N1 . . 108.9(2) ?
    C7 C8 N1 . . 130.5(2) ?
    C10 C9 H9A . . 109.5 ?
    C10 C9 H9B . . 109.5 ?
    H9A C9 H9B . . 109.5 ?
    C10 C9 H9C . . 109.5 ?
    H9A C9 H9C . . 109.5 ?
    H9B C9 H9C . . 109.5 ?
    N3 C10 N4 . . 111.5(2) ?
    N3 C10 C9 . . 125.3(2) ?
    N4 C10 C9 . . 123.2(2) ?
    N4 C11 C12 . . 132.7(2) ?
    N4 C11 C16 . . 105.1(2) ?
    C12 C11 C16 . . 122.2(2) ?
    C13 C12 C11 . . 116.7(2) ?
    C13 C12 H12 . . 121.7 ?
    C11 C12 H12 . . 121.7 ?
    C12 C13 C14 . . 121.5(2) ?
    C12 C13 H13 . . 119.2 ?
    C14 C13 H13 . . 119.2 ?
    C15 C14 C13 . . 121.5(2) ?
    C15 C14 H14 . . 119.2 ?
    C13 C14 H14 . . 119.2 ?
    C14 C15 C16 . . 117.5(2) ?
    C14 C15 H15 . . 121.2 ?
    C16 C15 H15 . . 121.2 ?
    C15 C16 C11 . . 120.5(2) ?
    C15 C16 N3 . . 130.7(2) ?
    C11 C16 N3 . . 108.8(2) ?
    N5 C17 S1 . . 179.1(2) ?
    N6 C18 S2 5_666 . 178.5(2) ?
loop_
    _geom_hbond_atom_site_label_D
    _geom_hbond_atom_site_label_H
    _geom_hbond_atom_site_label_A
    _geom_hbond_site_symmetry_A
    _geom_hbond_distance_DH
    _geom_hbond_distance_HA
    _geom_hbond_distance_DA
    _geom_hbond_angle_DHA
    N2 H2N S1 4_656 0.856(17) 2.445(18) 3.273(2) 163(2)
    N4 H4N S1 3_445 0.844(16) 2.481(18) 3.281(2) 159(2)
data_global
_journal_date_recd_electronic     2010-10-12
_journal_date_accepted     2010-10-19
_journal_name_full     'Acta Crystallographica, Section E'
_journal_year     2010
_journal_volume     66
_journal_issue     11
_journal_page_first     m1464
_journal_page_last     m1464
_journal_paper_category     QM
_journal_coeditor_code     PK2278
_publ_contact_author_name     'Hamid Khaledi'
_publ_contact_author_address
;
Department of Chemistry, University of Malaya, 50603 Kuala Lumpur, Malaysia
;
_publ_contact_author_email     'khaledi@siswa.um.edu.my'
_publ_contact_author_fax     '+603-79674193'
_publ_contact_author_phone     '+603-79674246'
_publ_section_title
;\
Di-\m-thiocyanato-\k^2^<i>N</i>:<i>S</i>;\k^2^<i>S</i>:<i>N</i>-bis[bis(2-\
methyl-1<i>H</i>-benzimidazole-\k<i>N</i>^3^)(thiocyanato-
\k<i>N</i>)cadmium(II)]
;
loop_
    _publ_author_name
    _publ_author_footnote
    _publ_author_address
    'A. Shaker, Shayma' .
;
Department of Chemistry, University of Malaya, 50603 Kuala Lumpur, Malaysia
;
    'Khaledi, Hamid' .
;
Department of Chemistry, University of Malaya, 50603 Kuala Lumpur, Malaysia
;
    'Mohd Ali, Hapipah' .
;
Department of Chemistry, University of Malaya, 50603 Kuala Lumpur, Malaysia
;
