# Supplementary material for: Di-μ-thio­cyanato-κ2 N:S;κ2 S:N-bis­[bis­(2-methyl-1H-benzimidazole-κN 3)(thio­cyanato-κN)cadmium(II)]
Source: Acta Crystallogr Sect E Struct Rep Online. 2010 Oct 23;66(Pt 11):m1464. doi: 10.1107/S1600536810042443 (PMC3009005; doi:10.1107/S1600536810042443)
Supplement: Supplementary file 2 [file e-66-m1464-Isup2.hkl]

# 
# h,k,l, Fc-squared, Fo-squared, sigma(Fo-squared) and status flag 
# 
data_I
_shelx_title ' sad in C2/c' 
_shelx_refln_list_code          4 
_shelx_F_calc_maximum      634.54 
_exptl_crystal_F_000      1968.00 
_reflns_d_resolution_high  0.8347 
 
loop_ 
 _symmetry_equiv_pos_as_xyz 
 'x, y, z' 
 '-x, y, -z+1/2' 
 'x+1/2, y+1/2, z' 
 '-x+1/2, y+1/2, -z+1/2' 
 '-x, -y, -z' 
 'x, -y, z-1/2' 
 '-x+1/2, -y+1/2, -z' 
 'x+1/2, -y+1/2, z-1/2' 
 
_cell_length_a    18.1519 
_cell_length_b    10.2098 
_cell_length_c    21.7385 
_cell_angle_alpha  90.000 
_cell_angle_beta   97.864 
_cell_angle_gamma  90.000 
 
_shelx_F_squared_multiplier     1.000 
 
loop_ 
 _refln_index_h 
 _refln_index_k 
 _refln_index_l 
 _refln_F_squared_calc 
 _refln_F_squared_meas 
 _refln_F_squared_sigma 
 _refln_observed_status 
   2   0   0     6422.87     6049.52    135.14 o 
   4   0   0   271788.44   268285.59   3815.73 o 
   6   0   0     9304.47     9348.54    258.36 o 
   8   0   0   142700.56   146508.17   2090.70 o 
  10   0   0    35592.39    36396.51    735.32 o 
  12   0   0    24482.90    23752.92    596.21 o 
  14   0   0    14008.91    14674.66    484.92 o 
  16   0   0    16357.18    15886.32    402.85 o 
  18   0   0    29060.04    28610.06    743.27 o 
  20   0   0     1832.91     1760.54    188.45 o 
   1   1   0    23249.54    21777.38    511.14 o 
   3   1   0    59142.63    57832.12    486.49 o 
   5   1   0    70966.98    70077.94    603.46 o 
   7   1   0    16974.44    17349.73    228.24 o 
   9   1   0    27710.71    27704.89    420.00 o 
  11   1   0     5383.25     5899.46    177.29 o 
  13   1   0     9213.92     9453.95    221.49 o 
  15   1   0        6.34      136.51     59.63 o 
  17   1   0     3173.84     3447.26    267.66 o 
  19   1   0     1855.87     1882.42    134.66 o 
  21   1   0       22.95      153.25     71.54 o 
   0   2   0      730.92      631.98     71.54 o 
   2   2   0    22278.95    22893.63    197.75 o 
   4   2   0      335.65      367.56     40.70 o 
   6   2   0    31936.01    33246.12    360.28 o 
   8   2   0       77.45      140.10     33.23 o 
  10   2   0     3082.96     3171.52    111.30 o 
  12   2   0     1786.98     1882.34    117.20 o 
  14   2   0     6525.53     6684.98    196.69 o 
  16   2   0      121.23      212.62     71.19 o 
  18   2   0      119.42       44.32     65.42 o 
  20   2   0     1162.84      984.04    108.92 o 
   1   3   0     1401.52     1214.67     63.11 o 
   3   3   0     6839.01     6670.40     98.86 o 
   5   3   0    28738.21    27630.76    286.71 o 
   7   3   0      848.19     1001.80     54.46 o 
   9   3   0    22413.31    22029.78    224.85 o 
  11   3   0     7612.96     7338.62    159.91 o 
  13   3   0     7034.05     7074.05    197.00 o 
  15   3   0    21652.16    21479.21    374.36 o 
  17   3   0     5564.94     5469.67    198.58 o 
  19   3   0    15654.10    15277.90    345.76 o 
   0   4   0   150706.41   150908.19   2158.27 o 
   2   4   0       98.55      160.69     26.26 o 
   4   4   0    88138.90    88488.46    670.59 o 
   6   4   0    17623.80    17659.62    209.92 o 
   8   4   0    25525.37    24136.58    268.21 o 
  10   4   0    22237.88    22131.10    295.46 o 
  12   4   0    16616.84    16101.22    288.00 o 
  14   4   0    14011.69    13808.21    248.48 o 
  16   4   0      731.99      621.10     90.95 o 
  18   4   0     7079.36     7597.04    239.33 o 
  20   4   0     1408.23     1368.55    138.44 o 
   1   5   0    12038.85    12213.68    255.57 o 
   3   5   0    19998.51    21868.40    239.20 o 
   5   5   0     2918.17     3093.88     99.25 o 
   7   5   0     4538.11     4284.64    106.46 o 
   9   5   0     8722.99     8846.93    268.49 o 
  11   5   0      402.86      418.91     72.71 o 
  13   5   0     3113.07     3120.46    128.42 o 
  15   5   0     1699.58     1749.85    112.96 o 
  17   5   0      271.42      241.87     81.65 o 
  19   5   0      253.68      452.47     93.19 o 
   0   6   0    49590.45    50459.07    957.91 o 
   2   6   0     2765.02     2771.35    136.29 o 
   4   6   0    16603.26    17204.53    220.08 o 
   6   6   0    24051.84    24308.88    282.18 o 
   8   6   0     8594.32     8366.94    159.49 o 
  10   6   0    18550.37    17287.90    305.34 o 
  12   6   0     3958.70     4064.81    159.67 o 
  14   6   0     8800.97     8883.21    208.43 o 
  16   6   0      331.41      400.60     88.08 o 
  18   6   0    12047.02    11893.30    530.63 o 
   1   7   0    16268.00    14814.09    332.61 o 
   3   7   0     3459.52     3466.30    163.97 o 
   5   7   0    17972.71    18324.34    243.42 o 
   7   7   0     3123.62     3207.16    139.98 o 
   9   7   0     8801.87     9277.78    223.31 o 
  11   7   0     5558.08     5454.44    355.74 o 
  13   7   0    13906.54    13702.26    502.80 o 
  15   7   0    12641.98    12825.20    319.92 o 
  17   7   0     8746.55     9375.43    348.01 o 
   0   8   0      650.13      488.89    139.12 o 
   2   8   0      678.65      748.34    110.78 o 
   4   8   0      424.84      435.51     88.50 o 
   6   8   0     6506.15     6042.54    219.93 o 
   8   8   0      202.48      283.03     87.87 o 
  10   8   0     5050.57     4976.47    244.47 o 
  12   8   0      444.41      550.02    122.23 o 
  14   8   0     3524.52     3508.64    257.06 o 
  16   8   0       95.10      290.36     91.60 o 
   1   9   0       30.43      -59.21     59.21 o 
   3   9   0       25.47      -12.59    103.34 o 
   5   9   0      164.15      224.38     84.97 o 
   7   9   0     2229.51     2167.40    261.66 o 
   9   9   0      860.60     1133.72    151.46 o 
  11   9   0      711.97      521.91    122.80 o 
  13   9   0       39.00       13.75     87.70 o 
   0  10   0    45393.17    47855.63   1120.87 o 
   2  10   0      493.30      505.11    106.69 o 
   4  10   0    21542.21    22890.74    508.44 o 
   6  10   0     5438.12     5713.93    321.95 o 
   8  10   0    12596.38    13096.70    588.26 o 
  10  10   0     9105.87     9494.74    735.32 o 
  12  10   0     1279.97     1531.17    270.28 o 
   1  11   0     7299.62     7690.58    306.20 o 
   3  11   0      958.11     1065.09    151.46 o 
   5  11   0     6606.23     7324.96    298.52 o 
   7  11   0      222.17      385.55    166.94 o 
   9  11   0    13163.78    13370.96    628.01 o 
   0  12   0     3171.31     3446.08    361.70 o 
   2  12   0      155.84       85.46     95.56 o 
   4  12   0      253.20      544.54    186.81 o 
 -21   1   1     6304.77     6194.07    204.69 o 
 -19   1   1      272.51      347.82     73.97 o 
 -17   1   1     7474.63     7347.90    212.84 o 
 -15   1   1      867.15     1027.41    101.43 o 
 -13   1   1     3599.43     3632.08    138.28 o 
 -11   1   1    24968.12    24157.20    341.55 o 
  -9   1   1     2321.82     2864.82    165.60 o 
  -7   1   1    55692.87    57928.91    547.14 o 
  -5   1   1    51066.43    52130.84    408.04 o 
  -3   1   1   103653.97   104478.09    827.56 o 
  -1   1   1     1866.29     2054.28     36.15 o 
   1   1   1   102826.00   102022.66    811.35 o 
   3   1   1    12129.61    11973.22    125.73 o 
   5   1   1     7842.47     7298.18    172.52 o 
   7   1   1    73161.23    75804.43    814.73 o 
   9   1   1    12766.44    12952.34    237.66 o 
  11   1   1    41065.67    42297.59    609.87 o 
  13   1   1      211.24      299.58    149.05 o 
  15   1   1    43575.98    44248.73    581.18 o 
  17   1   1       81.70      190.77     64.56 o 
  19   1   1     6422.84     6478.12    322.42 o 
  21   1   1     3353.33     3236.71    180.53 o 
 -20   2   1      888.64      856.88     99.51 o 
 -18   2   1     8767.86     8686.27    222.06 o 
 -16   2   1    29021.83    27773.86    436.67 o 
 -14   2   1     1772.20     1752.55    119.64 o 
 -12   2   1    25953.29    24998.16    710.80 o 
 -10   2   1     3198.98     3480.39    119.94 o 
  -8   2   1    54835.72    55429.27    478.50 o 
  -6   2   1    51128.79    51444.03    499.46 o 
  -4   2   1    91074.62    91536.06    656.84 o 
  -2   2   1   150220.41   151312.41   1025.86 o 
   0   2   1    52954.24    55031.95    402.16 o 
   2   2   1    57859.63    57697.20    474.45 o 
   4   2   1    25376.98    25552.34    225.20 o 
   6   2   1    87425.58    84943.24    647.85 o 
   8   2   1     7297.79     7058.30    132.95 o 
  10   2   1    74877.95    73903.63    631.05 o 
  12   2   1      718.37      791.57     85.96 o 
  14   2   1    38221.59    38072.71    515.79 o 
  16   2   1     4173.27     3867.47    345.68 o 
  18   2   1    22626.19    21527.18    408.98 o 
  20   2   1     4355.87     4332.96    191.90 o 
 -19   3   1     1369.54     1429.39    119.01 o 
 -17   3   1      125.85      163.12     65.44 o 
 -15   3   1       40.92      171.81     70.99 o 
 -13   3   1      281.80      334.40     60.81 o 
 -11   3   1     1777.58     2008.06    111.21 o 
  -9   3   1     2192.78     2280.31     74.02 o 
  -7   3   1    31882.21    34386.51    327.18 o 
  -5   3   1     6414.40     7041.16    113.45 o 
  -3   3   1    47437.39    48630.56    393.18 o 
  -1   3   1    10902.94    10411.89    145.60 o 
   1   3   1    49417.98    51758.76    394.83 o 
   3   3   1    24261.24    24604.75    224.95 o 
   5   3   1    23503.08    24060.84    292.01 o 
   7   3   1    20744.06    21729.91    229.67 o 
   9   3   1    21438.96    21629.54    285.69 o 
  11   3   1    14409.42    14361.40    301.21 o 
  13   3   1     4044.57     4049.72    135.08 o 
  15   3   1     3332.65     3293.64    172.59 o 
  17   3   1      430.41      618.74     91.63 o 
  19   3   1     1820.44     1935.09    154.10 o 
 -20   4   1     1918.71     2140.74    230.85 o 
 -18   4   1     3500.22     3252.42    185.76 o 
 -16   4   1    10780.21    10979.87    278.78 o 
 -14   4   1    13204.29    12626.14    272.39 o 
 -12   4   1    28596.17    28557.13    402.12 o 
 -10   4   1       81.48       55.42     35.46 o 
  -8   4   1    40138.42    41282.05    394.57 o 
  -6   4   1      803.03      651.78     61.39 o 
  -4   4   1    54542.95    53914.19    451.36 o 
  -2   4   1     5309.69     5466.63    112.85 o 
   0   4   1     8273.13     7788.15    181.26 o 
   2   4   1       76.75      139.02     23.78 o 
   4   4   1    13947.98    13413.98    162.57 o 
   6   4   1    10778.63    10857.87    153.34 o 
   8   4   1     1968.83     2079.92     73.48 o 
  10   4   1     4780.86     4864.26    122.77 o 
  12   4   1      563.97      718.93     93.37 o 
  14   4   1       37.98       53.01     71.71 o 
  16   4   1     5328.53     5086.50    325.75 o 
  18   4   1      258.78      381.91     86.76 o 
  20   4   1     6774.13     6538.96    239.33 o 
 -19   5   1     1466.80     1542.47    175.64 o 
 -17   5   1     6228.74     6470.88    218.29 o 
 -15   5   1     8619.61     8514.17    343.75 o 
 -13   5   1    12873.92    12781.78    241.84 o 
 -11   5   1    25428.62    25391.43    310.69 o 
  -9   5   1    12083.62    11897.27    191.36 o 
  -7   5   1    41881.07    41149.92    400.83 o 
  -5   5   1     6814.85     7252.18    132.69 o 
  -3   5   1    35403.18    33875.72    330.90 o 
  -1   5   1     2386.76     2047.38     84.22 o 
   1   5   1    60650.15    61803.07    614.07 o 
   3   5   1     9538.42     8663.30    142.85 o 
   5   5   1     6718.71     6690.63    146.63 o 
   7   5   1    26117.12    25340.17    279.79 o 
   9   5   1     2384.58     2358.68     87.60 o 
  11   5   1    24189.10    23842.64    369.27 o 
  13   5   1     1372.07     1469.45     98.88 o 
  15   5   1    36899.86    36664.75    574.85 o 
  17   5   1     3046.33     2944.50    175.77 o 
  19   5   1    25527.06    25289.31   1214.28 o 
 -18   6   1     5141.64     4133.71    385.55 o 
 -16   6   1    15173.25    14918.08    409.67 o 
 -14   6   1     3923.28     3841.92    239.81 o 
 -12   6   1    35606.78    35145.85    984.02 o 
 -10   6   1      288.27      396.09     54.78 o 
  -8   6   1    22129.38    21299.88    274.40 o 
  -6   6   1    12088.77    12822.83    196.22 o 
  -4   6   1    27868.04    29210.94    316.58 o 
  -2   6   1    23887.41    25736.52    356.89 o 
   0   6   1    16241.71    17275.59    480.94 o 
   2   6   1     3238.04     2949.23    148.02 o 
   4   6   1    13147.40    14154.72    188.17 o 
   6   6   1    28328.28    29438.71    314.48 o 
   8   6   1      114.65       94.22     37.91 o 
  10   6   1    15160.74    14989.85    280.77 o 
  12   6   1     2393.60     2477.00    143.07 o 
  14   6   1     7806.74     7950.04    237.41 o 
  16   6   1    12165.47    11682.06    374.66 o 
  18   6   1      280.34      357.32    109.50 o 
 -17   7   1      969.09      747.25    202.71 o 
 -15   7   1        1.12      -58.69     58.69 o 
 -13   7   1      213.59      270.91     96.93 o 
 -11   7   1       89.95      -20.77     68.47 o 
  -9   7   1      104.67      232.84     60.81 o 
  -7   7   1      344.30      265.82     48.44 o 
  -5   7   1     1799.72     2001.19    117.04 o 
  -3   7   1     3053.61     3220.30    127.60 o 
  -1   7   1     7994.25     8402.38    247.28 o 
   1   7   1       12.33       38.68     57.16 o 
   3   7   1      182.13      132.18     56.22 o 
   5   7   1      214.93      116.93     53.21 o 
   7   7   1     2960.50     3246.40    142.12 o 
   9   7   1     3177.33     3294.93    214.99 o 
  11   7   1      126.90      164.92     82.88 o 
  13   7   1     2497.12     2423.81    203.75 o 
  15   7   1     3811.19     3478.23    198.85 o 
  17   7   1     4921.72     5155.49    226.45 o 
 -16   8   1    12936.16    13256.35    435.53 o 
 -14   8   1     4888.19     4382.38    276.83 o 
 -12   8   1    16618.13    17324.05    467.95 o 
 -10   8   1       34.18       28.97     82.88 o 
  -8   8   1    18781.26    19454.09    572.84 o 
  -6   8   1     1401.64     1284.47    113.21 o 
  -4   8   1    12569.53    13411.01    341.20 o 
  -2   8   1     2355.59     2542.01    174.19 o 
   0   8   1    10296.16     9918.99    319.97 o 
   2   8   1     3152.98     3183.72    181.39 o 
   4   8   1      173.70      253.24     80.06 o 
   6   8   1     2697.81     2898.19    147.15 o 
   8   8   1      648.93      542.63    110.78 o 
  10   8   1    16754.27    16356.20    463.06 o 
  12   8   1     2856.47     2979.07    383.56 o 
  14   8   1     3724.01     3922.01    275.05 o 
  16   8   1     2138.61     2272.95    239.03 o 
 -13   9   1     7077.45     6153.36    395.48 o 
 -11   9   1     3182.99     3543.79    253.78 o 
  -9   9   1    10617.03    10232.54    411.38 o 
  -7   9   1     6558.03     6967.41    257.73 o 
  -5   9   1     1169.78      937.01    123.28 o 
  -3   9   1    21538.43    20937.03    458.75 o 
  -1   9   1     2616.11     2522.15    186.89 o 
   1   9   1    11906.50    12688.60    349.70 o 
   3   9   1     9161.72     9216.72    532.61 o 
   5   9   1     8115.64     7602.88    265.41 o 
   7   9   1    13462.90    13003.51    294.82 o 
   9   9   1      102.64      151.41     89.41 o 
  11   9   1     5465.55     6027.26    288.07 o 
  13   9   1      137.79      248.99    102.33 o 
 -12  10   1     3092.00     2903.95    471.00 o 
 -10  10   1        0.63       54.24     95.43 o 
  -8  10   1     1531.57     1725.03    270.28 o 
  -6  10   1      195.59      301.75    121.23 o 
  -4  10   1      413.33      259.99     95.43 o 
  -2  10   1     1056.12      990.20    140.44 o 
   0  10   1     1045.94     1069.59    141.91 o 
   2  10   1       15.05      -47.70     73.07 o 
   4  10   1     2853.49     2187.58    187.30 o 
   6  10   1      286.28      286.01     99.03 o 
   8  10   1      817.51      987.83    155.06 o 
  10  10   1      847.14      853.32    146.57 o 
  12  10   1     3865.79     3850.27    441.19 o 
  -9  11   1      154.68      135.14    139.12 o 
  -7  11   1    10130.73    10063.99    524.66 o 
  -5  11   1      801.18      902.26    190.79 o 
  -3  11   1     5694.20     5579.81    263.48 o 
  -1  11   1      687.27      817.55    226.56 o 
   1  11   1     7343.91     7784.36    518.70 o 
   3  11   1     2380.55     2817.80    219.17 o 
   5  11   1     4311.46     4283.98    244.27 o 
   7  11   1     4914.71     5652.05    413.37 o 
   9  11   1     1991.04     2237.77    317.98 o 
  -4  12   1     6125.18     6124.12    292.14 o 
  -2  12   1     4825.10     4750.79    286.18 o 
   0  12   1     4123.22     4590.59    794.94 o 
   2  12   1     7486.64     8464.93    334.80 o 
 -20   0   2    20514.98    19176.54    552.49 o 
 -18   0   2     1199.09     1424.84    216.62 o 
 -16   0   2     9595.15     9726.50    307.14 o 
 -14   0   2      349.50      278.23    143.09 o 
 -12   0   2    26759.53    26392.18    536.59 o 
 -10   0   2     1814.23     1872.32    180.85 o 
  -8   0   2     9799.43    10144.67    220.47 o 
  -6   0   2    94784.22    95348.51   1085.10 o 
  -4   0   2    35006.84    35597.48    405.18 o 
  -2   0   2   203742.62   196047.42   1511.55 o 
   2   0   2     6801.94     6432.78     98.28 o 
   4   0   2   161417.02   163488.17   2150.32 o 
   6   0   2    33917.39    32183.52    394.11 o 
   8   0   2    53589.61    53471.90    949.96 o 
  10   0   2      505.17      361.70     95.39 o 
  12   0   2    31106.43    31467.86    739.30 o 
  14   0   2      117.21       99.37     99.37 o 
  16   0   2    29624.59    28765.05    786.99 o 
  18   0   2      212.72      345.80    135.14 o 
  20   0   2     5077.83     5475.29    508.76 o 
 -21   1   2     3302.76     3472.00    236.57 o 
 -19   1   2     1987.50     2088.69    135.06 o 
 -17   1   2     2944.73     2994.01    149.42 o 
 -15   1   2     9951.30    10264.81    217.12 o 
 -13   1   2      519.80      695.65     69.98 o 
 -11   1   2    10094.29     9992.82    202.32 o 
  -9   1   2    18387.19    20295.13    278.09 o 
  -7   1   2    53637.98    53821.95    510.11 o 
  -5   1   2    17866.55    17516.24    204.14 o 
  -3   1   2    36923.49    36781.76    405.77 o 
  -1   1   2     6394.96     6642.84     70.01 o 
   1   1   2    31713.39    31144.58    341.47 o 
   3   1   2     1055.96      867.60     56.00 o 
   5   1   2     1394.21     1664.04     64.89 o 
   7   1   2    73949.76    76173.00    689.86 o 
   9   1   2    11992.87    12283.59    249.60 o 
  11   1   2    47221.01    48140.59    680.08 o 
  13   1   2     8977.90     9012.51    514.73 o 
  15   1   2    26530.98    25723.87   1198.38 o 
  17   1   2     7542.54     6973.03    224.18 o 
  19   1   2     3154.05     2848.16    202.89 o 
  21   1   2      353.33      429.58    113.59 o 
 -20   2   2       57.94       89.10     76.43 o 
 -18   2   2      151.23      200.41     66.34 o 
 -16   2   2      495.51      673.40     77.61 o 
 -14   2   2     1129.66     1178.22    100.18 o 
 -12   2   2     1194.00     1357.72     98.82 o 
 -10   2   2      758.85      887.84     73.84 o 
  -8   2   2     1253.82     1269.04     76.51 o 
  -6   2   2    16151.29    16178.25    223.33 o 
  -4   2   2     2696.28     2826.72    114.37 o 
  -2   2   2      504.18      369.08     50.90 o 
   0   2   2    22058.90    22757.43    168.98 o 
   2   2   2      648.64      621.07     42.75 o 
   4   2   2     9586.52     9321.38    122.79 o 
   6   2   2     1688.62     1870.81     93.87 o 
   8   2   2     3093.78     3295.38     98.10 o 
  10   2   2     2496.31     2578.59    108.78 o 
  12   2   2      588.17      629.60     74.10 o 
  14   2   2      211.81      176.53     79.08 o 
  16   2   2       62.61      117.45     61.90 o 
  18   2   2        1.20      136.30     71.72 o 
  20   2   2       66.89       39.20     69.14 o 
 -21   3   2     4535.63     4488.83    246.55 o 
 -19   3   2    19513.45    19554.61    345.47 o 
 -17   3   2        1.65        7.36     52.61 o 
 -15   3   2    49042.58    49101.01    817.24 o 
 -13   3   2     6387.00     6278.36    229.13 o 
 -11   3   2    54953.90    56158.20    855.96 o 
  -9   3   2    61917.27    63831.10    486.02 o 
  -7   3   2    39545.20    38170.10    357.45 o 
  -5   3   2    20507.90    19821.12    338.48 o 
  -3   3   2    13505.28    12651.34    154.82 o 
  -1   3   2   172350.38   173424.59   1368.69 o 
   1   3   2    47023.71    49078.39    460.01 o 
   3   3   2   153908.02   152749.89   1046.30 o 
   5   3   2      716.14      783.40     60.81 o 
   7   3   2    99812.25   101633.02    755.29 o 
   9   3   2    11502.43    11810.93    141.61 o 
  11   3   2    47776.27    47996.60    482.83 o 
  13   3   2    32490.16    32600.72    393.38 o 
  15   3   2     6696.20     6210.30    201.71 o 
  17   3   2    21648.75    21868.37    743.05 o 
  19   3   2     3026.40     3002.14    191.77 o 
 -20   4   2     4850.67     5210.95    233.67 o 
 -18   4   2      587.00      604.52     88.92 o 
 -16   4   2     8347.97     8335.85    230.20 o 
 -14   4   2     3754.39     3700.47    150.32 o 
 -12   4   2     1350.52     1318.07     81.15 o 
 -10   4   2    13595.95    13742.06    206.77 o 
  -8   4   2     1614.14     1727.44     79.44 o 
  -6   4   2    38862.86    41039.24    383.68 o 
  -4   4   2     1265.87     1365.36     64.25 o 
  -2   4   2    36087.39    35963.41    375.74 o 
   0   4   2     2846.89     2471.91     69.85 o 
   2   4   2    47028.27    47487.54    382.88 o 
   4   4   2    64820.34    65660.86    650.58 o 
   6   4   2     6501.51     6116.89    112.50 o 
   8   4   2    36621.43    37045.99    351.14 o 
  10   4   2       22.28       12.63     42.45 o 
  12   4   2    16162.83    15896.90    256.66 o 
  14   4   2     2421.63     2547.85    129.62 o 
  16   4   2    18159.20    18772.80    368.12 o 
  18   4   2      171.62      161.62     72.45 o 
  20   4   2     4623.88     4849.27    233.14 o 
 -19   5   2      137.59       87.52    108.66 o 
 -17   5   2     2087.65     2406.66    277.77 o 
 -15   5   2      166.09      155.51     61.50 o 
 -13   5   2      311.43      409.07     62.90 o 
 -11   5   2     2803.83     2645.59    167.07 o 
  -9   5   2      178.32      274.50     47.06 o 
  -7   5   2     1884.02     2097.31     85.58 o 
  -5   5   2    10301.83    11092.71    170.69 o 
  -3   5   2     1173.00     1589.93     77.15 o 
  -1   5   2     1070.68     1236.51     73.62 o 
   1   5   2     3602.63     3761.11    116.90 o 
   3   5   2     4441.75     4111.64    112.45 o 
   5   5   2     4213.42     4379.77     92.78 o 
   7   5   2     7092.92     7926.06    136.93 o 
   9   5   2     3452.58     3458.38     95.16 o 
  11   5   2      621.07      635.26     78.86 o 
  13   5   2      104.53      100.70     49.88 o 
  15   5   2     2998.19     3159.52    164.19 o 
  17   5   2      151.02      114.36     67.89 o 
  19   5   2      306.33      211.90    103.54 o 
 -18   6   2     1672.28     2027.11    294.13 o 
 -16   6   2     4352.69     4265.63    184.95 o 
 -14   6   2      637.28      595.72     76.61 o 
 -12   6   2     2862.94     2578.79    255.57 o 
 -10   6   2     3009.07     3218.42    120.48 o 
  -8   6   2     9049.00     9012.55    172.48 o 
  -6   6   2    27188.98    27791.71    318.84 o 
  -4   6   2      949.79      829.37     68.13 o 
  -2   6   2    17175.35    17318.30    257.32 o 
   0   6   2      215.13      209.94     61.07 o 
   2   6   2     5860.69     5372.89    149.62 o 
   4   6   2     1260.85     1095.83     61.39 o 
   6   6   2      521.69      513.11     47.06 o 
   8   6   2     5752.78     5934.71    128.13 o 
  10   6   2     1472.03     1489.53    107.49 o 
  12   6   2      425.10      512.99    108.18 o 
  14   6   2     5596.82     5847.91    208.80 o 
  16   6   2     7273.74     6945.16    306.66 o 
  18   6   2     1225.67     1327.32    327.91 o 
 -17   7   2      317.96      158.99    143.09 o 
 -15   7   2    27645.83    26739.18    468.79 o 
 -13   7   2     1262.37     1093.98    150.34 o 
 -11   7   2    31636.03    30981.84    460.09 o 
  -9   7   2     9334.14     9500.62    188.92 o 
  -7   7   2    32393.42    31624.04    419.38 o 
  -5   7   2    26271.43    26255.43    468.99 o 
  -3   7   2    20538.29    21342.46    308.56 o 
  -1   7   2    49931.08    49328.07    816.80 o 
   1   7   2     6607.97     6167.65    212.07 o 
   3   7   2    44917.61    44615.74    539.04 o 
   5   7   2       27.11       15.53     45.44 o 
   7   7   2    23645.29    22890.48    357.29 o 
   9   7   2     1777.13     1521.69    156.71 o 
  11   7   2    20398.45    20561.94    483.19 o 
  13   7   2    17440.51    16991.19    456.55 o 
  15   7   2     2374.10     2535.21    174.72 o 
  17   7   2    18467.15    19333.77    417.19 o 
 -16   8   2     1481.95     1490.52    270.28 o 
 -14   8   2     5211.27     5477.87    278.20 o 
 -12   8   2     3309.30     3235.67    235.89 o 
 -10   8   2     9072.84     8478.97    488.89 o 
  -8   8   2      352.53      471.36     81.20 o 
  -6   8   2    14062.80    14478.14    358.14 o 
  -4   8   2      127.15      146.00     59.71 o 
  -2   8   2    10083.24     9844.17    367.66 o 
   0   8   2       67.18      151.98     77.25 o 
   2   8   2     7245.39     7089.74    381.57 o 
   4   8   2     1368.23     1444.90    113.59 o 
   6   8   2     3533.29     3209.52    150.60 o 
   8   8   2     2757.17     2844.45    679.68 o 
  10   8   2       30.34       77.24     84.18 o 
  12   8   2    10764.47     9800.99    352.51 o 
  14   8   2     1284.42     1398.24    176.46 o 
 -13   9   2      496.75      231.23    111.48 o 
 -11   9   2     5191.09     4928.57    300.37 o 
  -9   9   2     8709.65     8187.69    321.58 o 
  -7   9   2     1702.49     1845.86    166.36 o 
  -5   9   2      690.23      842.04    123.91 o 
  -3   9   2     2659.59     2781.49    196.68 o 
  -1   9   2     4864.43     5188.80    226.24 o 
   1   9   2     7547.05     7284.29    554.47 o 
   3   9   2     1161.76     1417.81    143.26 o 
   5   9   2       14.01      -23.15     97.27 o 
   7   9   2     6274.98     6414.96    278.20 o 
   9   9   2     3482.68     3443.39    245.62 o 
  11   9   2    10164.99    10523.63    375.14 o 
  13   9   2      919.93      725.32    315.99 o 
 -12  10   2     5952.55     6103.07    306.31 o 
 -10  10   2     4857.09     5127.39    389.52 o 
  -8  10   2     3930.42     4777.61    425.30 o 
  -6  10   2    11081.37    10966.36    347.47 o 
  -4  10   2     1433.24     1386.39    155.06 o 
  -2  10   2    17719.84    17433.73    514.73 o 
   0  10   2     1106.90     1150.10    147.05 o 
   2  10   2    13032.85    13382.73    378.93 o 
   4  10   2     8477.24     8670.16    304.16 o 
   6  10   2     6846.26     6609.96    413.37 o 
   8  10   2     8871.07     8717.70    399.46 o 
  10  10   2      932.70      975.24    157.32 o 
  12  10   2     3386.09     3191.61    259.96 o 
  -9  11   2     1013.78     1740.93    294.13 o 
  -7  11   2     4374.95     4706.07    421.32 o 
  -5  11   2     2098.84     2202.46    201.83 o 
  -3  11   2     5894.52     5615.29    262.78 o 
  -1  11   2     2578.22     2598.66    212.07 o 
   1  11   2      703.81      753.50    127.67 o 
   3  11   2     7520.51     7459.62    299.31 o 
   5  11   2      129.31      135.14    135.14 o 
   7  11   2     5265.46     5413.57    397.47 o 
   9  11   2      790.69      878.41    218.61 o 
  -4  12   2       27.84      -84.32     84.32 o 
  -2  12   2     1283.19     1391.33    172.83 o 
   0  12   2       18.99      -70.91     88.50 o 
   2  12   2     1355.83     1234.03    162.94 o 
 -21   1   3      282.75      457.09    138.93 o 
 -19   1   3    11755.36    11408.32    338.48 o 
 -17   1   3    10330.70    10025.39    225.48 o 
 -15   1   3    29672.46    29889.00    384.71 o 
 -13   1   3    16243.92    16481.03    254.44 o 
 -11   1   3     8791.11     8591.24    164.66 o 
  -9   1   3    68467.07    68869.66    574.69 o 
  -7   1   3     2978.19     3135.50     79.73 o 
  -5   1   3   161269.84   161566.38   1095.23 o 
  -3   1   3    11895.35    12597.93    154.41 o 
  -1   1   3    70182.09    70046.30    664.33 o 
   1   1   3    31273.06    30234.77    236.66 o 
   3   1   3    31307.21    30818.41    371.75 o 
   5   1   3    30055.70    29446.73    317.00 o 
   7   1   3    10403.14    10314.48    175.47 o 
   9   1   3    57452.29    59501.67    597.75 o 
  11   1   3     1683.75     1702.57    165.49 o 
  13   1   3    14108.54    14382.50    379.59 o 
  15   1   3        3.51       23.46     59.62 o 
  17   1   3     6397.34     7142.16    391.51 o 
  19   1   3      544.31      701.30    107.80 o 
 -20   2   3     3903.49     3564.17    209.30 o 
 -18   2   3    10273.30    10354.76    235.30 o 
 -16   2   3       60.75        9.81     45.78 o 
 -14   2   3     6179.00     6014.82    166.07 o 
 -12   2   3     6772.99     6865.06    157.86 o 
 -10   2   3    40062.75    40642.40    456.21 o 
  -8   2   3    33867.87    33871.47    375.20 o 
  -6   2   3    21518.05    21850.80    330.02 o 
  -4   2   3    12270.61    10996.54    139.75 o 
  -2   2   3    35922.01    37681.82    306.99 o 
   0   2   3   107942.14   107095.08    712.76 o 
   2   2   3    42461.21    42907.96    467.32 o 
   4   2   3    25493.95    24364.86    348.20 o 
   6   2   3    41382.82    40828.04    588.26 o 
   8   2   3    36642.30    36092.36    418.20 o 
  10   2   3    39294.77    38261.43    458.62 o 
  12   2   3    17518.33    18356.72    305.10 o 
  14   2   3    47148.97    46687.82    920.15 o 
  16   2   3     9541.48     9073.02    253.53 o 
  18   2   3    36632.43    36806.32    570.40 o 
  20   2   3     1450.42     1431.40    145.81 o 
 -21   3   3      201.76      188.99     95.98 o 
 -19   3   3     5730.13     5588.65    231.91 o 
 -17   3   3      102.49      133.66     56.85 o 
 -15   3   3     5650.97     5598.71    163.52 o 
 -13   3   3     1272.88     1393.70    110.88 o 
 -11   3   3     8112.27     8262.81    266.85 o 
  -9   3   3    13346.04    14243.01    194.86 o 
  -7   3   3       18.46       32.68     27.98 o 
  -5   3   3       29.07       64.57     33.85 o 
  -3   3   3     6926.40     7307.50    115.89 o 
  -1   3   3     6665.50     6706.25    170.70 o 
   1   3   3    30690.47    30825.26    322.11 o 
   3   3   3      131.82      191.67     23.10 o 
   5   3   3    21652.44    22063.81    215.52 o 
   7   3   3      522.85      595.79     60.31 o 
   9   3   3    17004.97    16829.15    235.12 o 
  11   3   3     2466.46     2499.56    114.34 o 
  13   3   3    12567.19    12734.09    231.65 o 
  15   3   3      184.49      173.91     55.59 o 
  17   3   3     2161.89     2239.18    178.61 o 
  19   3   3      130.00       89.50     71.87 o 
 -20   4   3     1566.15     1717.63    160.68 o 
 -18   4   3      919.64     1136.82    127.52 o 
 -16   4   3       10.65      144.72     55.64 o 
 -14   4   3     4615.88     4204.40    195.60 o 
 -12   4   3     6887.09     6701.14    147.73 o 
 -10   4   3     6424.12     6279.86    178.99 o 
  -8   4   3    14160.65    13776.08    200.65 o 
  -6   4   3      575.45      416.55     55.88 o 
  -4   4   3    34677.43    34877.58    335.06 o 
  -2   4   3    20277.48    22143.97    298.67 o 
   0   4   3    28341.06    28124.54    276.71 o 
   2   4   3     2174.67     2710.01     90.01 o 
   4   4   3     9625.92     9540.47    125.98 o 
   6   4   3    20999.35    22216.81    232.34 o 
   8   4   3       75.91      100.50     29.83 o 
  10   4   3     5093.44     5465.37    162.23 o 
  12   4   3     1558.49     1544.88    110.15 o 
  14   4   3    19795.81    20040.78    314.39 o 
  16   4   3        0.37       -0.34     49.00 o 
  18   4   3     2626.21     2964.38    187.98 o 
 -19   5   3     5164.45     5428.02    233.79 o 
 -17   5   3    11207.25    11031.03    364.16 o 
 -15   5   3    10355.41    10452.14    337.59 o 
 -13   5   3    25682.08    25610.68    581.42 o 
 -11   5   3     4310.03     4149.17    124.26 o 
  -9   5   3    50282.98    49137.45    480.33 o 
  -7   5   3    13153.28    14023.29    208.21 o 
  -5   5   3   108699.56   108891.83   1086.59 o 
  -3   5   3        6.55       35.38     32.72 o 
  -1   5   3    96669.01    96828.73    865.89 o 
   1   5   3     6970.26     7042.92    155.60 o 
   3   5   3    22726.79    21414.55    295.53 o 
   5   5   3    18521.79    18028.32    203.75 o 
   7   5   3    12270.80    11884.13    167.49 o 
   9   5   3    13482.61    13236.35    264.07 o 
  11   5   3      411.80      380.59     68.54 o 
  13   5   3    18731.53    18585.92    295.39 o 
  15   5   3       86.65       94.67     56.07 o 
  17   5   3    13816.19    13691.83    326.81 o 
  19   5   3      705.87      735.28    139.10 o 
 -18   6   3     7973.24     8112.35    333.51 o 
 -16   6   3     1918.31     1843.39    379.59 o 
 -14   6   3    20243.05    20490.59    364.20 o 
 -12   6   3     4417.70     4272.44    397.32 o 
 -10   6   3     6553.89     6491.48    212.84 o 
  -8   6   3     5906.90     6010.83    152.60 o 
  -6   6   3    19281.50    19446.34    261.42 o 
  -4   6   3    23501.57    22930.32    316.30 o 
  -2   6   3       44.32       57.57     37.06 o 
   0   6   3     4341.25     3944.84    159.91 o 
   2   6   3     1131.88     1170.40    127.84 o 
   4   6   3    33118.31    33588.81    587.77 o 
   6   6   3     6649.50     6864.62    122.87 o 
   8   6   3     7821.47     7997.17    143.35 o 
  10   6   3     6337.90     6940.63    261.20 o 
  12   6   3     7225.45     7734.90    393.50 o 
  14   6   3    10436.65    10476.54    278.79 o 
  16   6   3        5.87      127.19     71.14 o 
  18   6   3     5767.74     5934.03    232.99 o 
 -17   7   3     3056.06     3084.38    353.75 o 
 -15   7   3     2682.53     2830.00    314.00 o 
 -13   7   3     5852.84     5643.83    197.64 o 
 -11   7   3       90.01      170.42     63.29 o 
  -9   7   3     2219.69     2148.11    177.27 o 
  -7   7   3      219.41      183.92     47.67 o 
  -5   7   3     9220.57     9642.48    204.95 o 
  -3   7   3      757.74      875.07     84.17 o 
  -1   7   3     8042.24     8099.18    241.71 o 
   1   7   3     1062.73     1056.86    112.00 o 
   3   7   3     3827.29     3397.83    132.31 o 
   5   7   3     1659.81     1750.21    112.26 o 
   7   7   3     7025.76     6983.85    186.15 o 
   9   7   3      829.79      699.55    117.94 o 
  11   7   3      671.00      631.00    248.42 o 
  13   7   3      364.95      371.09    107.52 o 
  15   7   3      434.81      380.24     92.01 o 
  17   7   3      103.82      245.97    148.13 o 
 -16   8   3     1419.71     1387.18    250.41 o 
 -14   8   3     1069.82     1219.06    218.61 o 
 -12   8   3     5544.66     5233.63    435.23 o 
 -10   8   3    12364.30    12409.55    285.95 o 
  -8   8   3    44084.38    43825.27    865.65 o 
  -6   8   3     1283.57     1363.71    156.54 o 
  -4   8   3    19066.85    18966.23    307.59 o 
  -2   8   3     1700.40     1595.67    145.82 o 
   0   8   3    39529.06    40603.13    650.42 o 
   2   8   3      875.85      863.12    184.82 o 
   4   8   3     6405.49     6638.17    194.95 o 
   6   8   3     3522.42     3815.93    155.97 o 
   8   8   3    14680.52    14740.71    406.12 o 
  10   8   3    10893.37    10269.97    351.76 o 
  12   8   3     5386.76     5047.85    451.13 o 
  14   8   3    13578.16    13736.20    436.22 o 
 -13   9   3    15820.07    15760.85    474.98 o 
 -11   9   3      674.35      614.91    204.70 o 
  -9   9   3    25655.42    25011.73    598.20 o 
  -7   9   3       17.20       42.37    129.18 o 
  -5   9   3    48814.62    49408.47   1128.82 o 
  -3   9   3    11110.34    11309.62    518.70 o 
  -1   9   3    22776.23    22871.58    481.95 o 
   1   9   3    23540.02    22737.42    477.40 o 
   3   9   3    16314.04    16575.03    425.30 o 
   5   9   3    16668.85    16790.71    335.77 o 
   7   9   3     1220.37     1242.43    156.19 o 
   9   9   3     9105.47     8997.53    347.79 o 
  11   9   3       22.36      -27.82     87.13 o 
  13   9   3     7909.06     7657.65    334.14 o 
 -12  10   3      537.17      651.85    202.71 o 
 -10  10   3     2053.19     2392.78    317.98 o 
  -8  10   3     5723.28     5701.46    411.38 o 
  -6  10   3      435.02      567.37    113.80 o 
  -4  10   3     5633.51     6188.93    296.12 o 
  -2  10   3     7061.37     7316.91    282.20 o 
   0  10   3     4317.76     4260.37    220.61 o 
   2  10   3     3099.47     3312.55    223.11 o 
   4  10   3     2882.13     2763.08    202.71 o 
   6  10   3     5780.55     5344.71    265.50 o 
   8  10   3     1703.70     1465.57    179.61 o 
  10  10   3      949.95      929.22    155.97 o 
  -9  11   3     3149.95     3875.35    405.42 o 
  -7  11   3      397.22      362.22    107.52 o 
  -5  11   3     5458.65     5497.51    838.67 o 
  -3  11   3      155.91      211.78     98.33 o 
  -1  11   3     5064.14     4936.70    250.09 o 
   1  11   3      913.23      935.97    140.44 o 
   3  11   3     1152.95     1250.64    184.82 o 
   5  11   3     1905.66     2345.08    306.05 o 
   7  11   3      656.14      838.67    222.58 o 
  -2  12   3      992.79     1070.98    155.97 o 
   0  12   3     8702.73     8555.28    337.13 o 
   2  12   3      188.76      333.88    118.04 o 
 -20   0   4    10711.82    10179.26    544.54 o 
 -18   0   4     8274.93     8480.21    433.24 o 
 -16   0   4    26966.03    27707.83    527.62 o 
 -14   0   4    13913.58    14358.63    339.98 o 
 -12   0   4    42381.73    42949.16    618.89 o 
 -10   0   4     6919.34     7746.70    413.37 o 
  -8   0   4   131541.62   136958.62   1393.11 o 
  -6   0   4    13640.86    15281.18    266.31 o 
  -4   0   4    11424.62    12173.71    172.79 o 
  -2   0   4    53092.64    53376.51    802.89 o 
   0   0   4    17595.08    17449.24    217.48 o 
   2   0   4   260731.67   254227.05   3525.58 o 
   4   0   4    58197.43    60993.14    647.33 o 
   6   0   4   123999.02   122934.66   1230.72 o 
   8   0   4      697.19      474.87     97.38 o 
  10   0   4   138272.62   145359.47   2233.79 o 
  12   0   4     7441.76     8625.14    377.60 o 
  14   0   4    21048.92    19484.08    612.11 o 
  16   0   4    21939.50    20263.12    663.78 o 
  18   0   4    12988.21    13096.70    556.46 o 
  20   0   4    22924.78    22834.77    783.02 o 
 -21   1   4     2944.75     3353.85    339.84 o 
 -19   1   4     5667.23     5764.45    232.08 o 
 -17   1   4    18452.89    18453.19    317.99 o 
 -15   1   4     1694.38     1504.96    115.89 o 
 -13   1   4    18068.33    18155.27    264.60 o 
 -11   1   4      205.90      128.76     39.44 o 
  -9   1   4     8211.78     7823.72    144.57 o 
  -7   1   4     3941.51     4151.90     87.12 o 
  -5   1   4     2845.76     3302.88     64.97 o 
  -3   1   4     3683.51     4246.04     65.17 o 
  -1   1   4        0.13        9.94     23.52 o 
   1   1   4    10191.87    10776.69    122.20 o 
   3   1   4    42266.73    42764.01    675.70 o 
   5   1   4    22265.09    21027.98    329.37 o 
   7   1   4    25661.80    25312.46    311.51 o 
   9   1   4      507.26      445.30     54.91 o 
  11   1   4    15083.37    14178.30    245.56 o 
  13   1   4       22.91       37.38     58.22 o 
  15   1   4    18085.03    16761.50    413.12 o 
  17   1   4       97.27       -4.95     87.44 o 
  19   1   4     3085.12     3257.25    231.86 o 
 -20   2   4      917.90     1151.71    129.17 o 
 -18   2   4      275.45      362.13     90.04 o 
 -16   2   4     1882.83     2162.70    153.75 o 
 -14   2   4      118.95       76.57     55.92 o 
 -12   2   4     4441.49     4288.67    124.79 o 
 -10   2   4    18253.24    18148.14    238.36 o 
  -8   2   4    23254.05    23328.67    308.38 o 
  -6   2   4      270.21      460.06     48.79 o 
  -4   2   4    35983.09    36536.68    364.77 o 
  -2   2   4    42928.23    43465.88    338.85 o 
   0   2   4    37017.11    37903.07    298.09 o 
   2   2   4      565.95      630.38    145.08 o 
   4   2   4     6785.38     6897.54    165.54 o 
   6   2   4    13254.64    13400.36    329.90 o 
   8   2   4       12.96       11.63     34.27 o 
  10   2   4     5248.62     5446.80    152.34 o 
  12   2   4      974.26      877.26     85.87 o 
  14   2   4     6341.44     6184.04    186.30 o 
  16   2   4     1548.74     1497.45    159.54 o 
  18   2   4     2789.01     2868.34    185.92 o 
  20   2   4      489.08      491.63    102.24 o 
 -21   3   4     9911.28    10106.32    306.96 o 
 -19   3   4      240.53      306.07     91.51 o 
 -17   3   4    29456.16    28668.01    479.28 o 
 -15   3   4     7025.52     7210.70    181.65 o 
 -13   3   4    23289.62    23553.42    317.36 o 
 -11   3   4    15335.56    15516.05    232.11 o 
  -9   3   4    29879.15    30494.09    315.42 o 
  -7   3   4    20205.16    20697.85    278.02 o 
  -5   3   4    12849.78    12268.62    225.90 o 
  -3   3   4    35098.67    33585.30    481.65 o 
  -1   3   4     4885.97     4775.16     97.23 o 
   1   3   4    48288.82    48013.38    396.61 o 
   3   3   4       27.24        8.39     24.79 o 
   5   3   4    41111.45    41330.13    554.82 o 
   7   3   4    13655.66    13887.67    687.63 o 
   9   3   4    26122.23    26625.74    370.61 o 
  11   3   4    11475.85    11462.98    241.56 o 
  13   3   4      125.77      187.41     70.57 o 
  15   3   4    14358.66    14297.49    304.64 o 
  17   3   4      146.41      204.17     75.86 o 
  19   3   4     3585.95     3769.62    216.75 o 
 -20   4   4     8860.29     8596.23    282.02 o 
 -18   4   4     2788.21     2781.94    183.85 o 
 -16   4   4    15283.47    15344.17    401.59 o 
 -14   4   4     1727.47     1739.09     91.27 o 
 -12   4   4    38402.79    38297.19    404.29 o 
 -10   4   4      871.89      807.28    148.12 o 
  -8   4   4    36239.38    34623.39    392.41 o 
  -6   4   4      144.50       88.52     37.17 o 
  -4   4   4    53870.15    53310.87    533.80 o 
  -2   4   4    30868.42    29546.50    315.54 o 
   0   4   4    48011.43    50084.43    428.90 o 
   2   4   4    67259.73    67500.04    762.28 o 
   4   4   4     4554.49     4508.14    147.44 o 
   6   4   4    41189.39    39404.03    351.20 o 
   8   4   4     2647.88     2860.61    150.55 o 
  10   4   4    43463.83    42645.48    466.99 o 
  12   4   4     2188.65     2209.98    145.72 o 
  14   4   4    25301.02    25508.12    434.87 o 
  16   4   4     9036.57     9211.77    219.40 o 
  18   4   4     4626.60     4520.78    205.08 o 
 -19   5   4      777.19      732.64    119.04 o 
 -17   5   4     3416.65     3353.20    317.25 o 
 -15   5   4       47.51       17.83     48.69 o 
 -13   5   4     3598.10     3688.61    121.44 o 
 -11   5   4       70.70       45.90     47.20 o 
  -9   5   4     4470.16     4586.08    125.89 o 
  -7   5   4      773.84      927.60     66.97 o 
  -5   5   4      302.29      402.52     50.22 o 
  -3   5   4      175.29      164.77     41.49 o 
  -1   5   4     1951.68     2033.40     89.02 o 
   1   5   4      357.37      512.84     56.77 o 
   3   5   4     2001.03     1812.13     90.67 o 
   5   5   4      349.67      281.46     30.02 o 
   7   5   4     1333.10     1360.56     98.68 o 
   9   5   4      176.47      117.41     47.89 o 
  11   5   4     3385.71     3282.09    142.94 o 
  13   5   4        4.45       16.53     47.07 o 
  15   5   4     2092.69     2062.17    149.62 o 
  17   5   4      988.02      856.83    110.37 o 
 -18   6   4       57.37      110.89    101.08 o 
 -16   6   4     8743.28     9212.48    271.60 o 
 -14   6   4        0.69       68.12     97.38 o 
 -12   6   4    22969.18    22963.43    362.83 o 
 -10   6   4     8315.88     8349.27    302.91 o 
  -8   6   4    35230.30    34415.75    389.13 o 
  -6   6   4    21574.92    21745.03    446.91 o 
  -4   6   4    26787.88    26827.75    356.71 o 
  -2   6   4    40482.23    41087.70    470.48 o 
   0   6   4    34645.32    34615.83    529.11 o 
   2   6   4    33986.50    32504.37    544.54 o 
   4   6   4    12423.76    12154.21    227.52 o 
   6   6   4    40364.13    39720.66    473.21 o 
   8   6   4       41.97       80.93     69.59 o 
  10   6   4    48379.21    47097.82    997.65 o 
  12   6   4      492.18      604.95    110.78 o 
  14   6   4    14859.41    14678.79    333.00 o 
  16   6   4       54.43       14.41     70.20 o 
  18   6   4     4197.80     4232.31    229.88 o 
 -17   7   4     7344.33     6996.64    326.70 o 
 -15   7   4     2723.03     2023.13    270.28 o 
 -13   7   4    10261.77    10368.16    788.98 o 
 -11   7   4    26068.12    25962.41    603.53 o 
  -9   7   4    11185.20    11000.31    211.83 o 
  -7   7   4    38319.52    38587.00    483.96 o 
  -5   7   4     5163.87     5166.86    180.88 o 
  -3   7   4    30414.40    29804.04    403.22 o 
  -1   7   4       13.31      -31.80     56.21 o 
   1   7   4    28543.11    28199.10    399.95 o 
   3   7   4     2008.55     2072.04    132.75 o 
   5   7   4    39139.96    38655.60    490.11 o 
   7   7   4     9376.37     9533.67    215.99 o 
   9   7   4    26152.87    26568.56    546.39 o 
  11   7   4     7718.84     7510.59    512.74 o 
  13   7   4     3073.57     3074.46    227.65 o 
  15   7   4     9332.15     9350.94    295.67 o 
 -16   8   4      740.11      807.15    161.39 o 
 -14   8   4       25.29      -35.77    115.27 o 
 -12   8   4     5018.41     4946.48    251.53 o 
 -10   8   4     1754.60     1617.09    127.82 o 
  -8   8   4     6112.48     6391.87    185.00 o 
  -6   8   4     4522.54     4358.46    206.53 o 
  -4   8   4     8129.46     7927.15    197.41 o 
  -2   8   4     2616.95     2565.04    177.00 o 
   0   8   4    16402.92    16909.73    602.17 o 
   2   8   4     1441.54     1502.84    136.94 o 
   4   8   4    12307.05    11899.86    260.55 o 
   6   8   4     6881.12     6783.17    250.53 o 
   8   8   4      126.43      126.55     86.99 o 
  10   8   4     4980.91     4818.20    264.25 o 
  12   8   4     1124.38     1091.29    188.80 o 
  14   8   4      568.22      191.51    106.87 o 
 -13   9   4      122.55      229.63    110.78 o 
 -11   9   4      106.85      177.08     94.12 o 
  -9   9   4      532.15      528.53    110.35 o 
  -7   9   4       41.02       81.48     78.09 o 
  -5   9   4      696.06      735.94    118.83 o 
  -3   9   4      705.20      663.44    112.32 o 
  -1   9   4     1279.10     1481.71    151.69 o 
   1   9   4       19.47      -63.01     63.01 o 
   3   9   4       14.18      -69.59     69.59 o 
   5   9   4     1425.46     1488.11    121.29 o 
   7   9   4      287.82      355.11    101.87 o 
   9   9   4      667.48      635.89    130.12 o 
  11   9   4       22.85       95.83    111.29 o 
  13   9   4      189.09       76.81     94.45 o 
 -12  10   4    11630.00    11888.39    592.23 o 
 -10  10   4      197.21       19.87    127.19 o 
  -8  10   4    15733.57    16172.24    530.62 o 
  -6  10   4     1097.54     1265.95    155.52 o 
  -4  10   4    13741.07    13592.21    390.18 o 
  -2  10   4    16985.44    16831.78    467.03 o 
   0  10   4    10458.97    10577.72    347.79 o 
   2  10   4    26984.21    26698.07    550.34 o 
   4  10   4      938.36     1124.86    138.59 o 
   6  10   4    28703.64    28837.15    628.15 o 
   8  10   4       62.69       43.31     94.12 o 
  10  10   4    23376.78    24053.82   1572.00 o 
  -9  11   4     1762.72     1562.06    274.26 o 
  -7  11   4     8924.95     9566.84    346.34 o 
  -5  11   4       92.34       82.78     88.50 o 
  -3  11   4    12432.52    12340.21    386.26 o 
  -1  11   4       23.77      115.27     87.13 o 
   1  11   4    13449.89    13775.60    404.46 o 
   3  11   4      864.44      870.49    138.08 o 
   5  11   4     4828.60     5115.46    445.17 o 
   7  11   4     2596.85     2368.93    314.00 o 
  -2  12   4        0.05       96.68     95.43 o 
   0  12   4       83.21       54.16     93.87 o 
   2  12   4      220.40      302.52    113.59 o 
 -21   1   5     1587.81     1881.76    213.60 o 
 -19   1   5    12773.67    12873.33    425.62 o 
 -17   1   5      560.49      608.77    111.87 o 
 -15   1   5     8367.40     8461.43    215.71 o 
 -13   1   5        3.90       70.54     43.38 o 
 -11   1   5    36181.00    36011.22    373.99 o 
  -9   1   5       14.19       95.52     30.37 o 
  -7   1   5    20620.67    20121.21    211.96 o 
  -5   1   5      461.29      347.60     44.75 o 
  -3   1   5      346.55      294.43     47.78 o 
  -1   1   5    90284.66    91194.81    636.88 o 
   1   1   5    22631.22    22884.17    258.66 o 
   3   1   5   101657.91   102357.95   1043.98 o 
   5   1   5    23633.88    25538.14    315.70 o 
   7   1   5    46696.16    46626.21    553.03 o 
   9   1   5    13107.86    12354.73    216.41 o 
  11   1   5     1890.89     2196.93    109.43 o 
  13   1   5    24462.00    24455.64    362.57 o 
  15   1   5     2036.77     1872.65    194.76 o 
  17   1   5    14927.89    14631.86    411.68 o 
  19   1   5      365.30      328.79    125.20 o 
 -20   2   5    24450.11    24066.88    599.46 o 
 -18   2   5     1726.41     1631.70    162.56 o 
 -16   2   5    67094.03    67663.08    664.45 o 
 -14   2   5     7410.03     7425.00    284.62 o 
 -12   2   5    81117.38    81351.48    697.80 o 
 -10   2   5     8633.08     8315.03    160.09 o 
  -8   2   5    40783.46    39989.53    411.34 o 
  -6   2   5    58237.45    57681.04    556.58 o 
  -4   2   5    31957.94    31434.29    339.58 o 
  -2   2   5   125978.13   123735.05    855.17 o 
   0   2   5      927.26     1140.42     43.27 o 
   2   2   5      688.97      575.82     59.99 o 
   4   2   5      994.77      888.06    127.19 o 
   6   2   5    32136.48    32966.09    385.32 o 
   8   2   5    22018.08    21808.75    447.69 o 
  10   2   5     7219.35     7023.19    207.01 o 
  12   2   5    15693.18    16364.51    292.43 o 
  14   2   5       17.16       60.17     52.03 o 
  16   2   5    33565.38    34976.03    663.13 o 
  18   2   5     2606.20     2455.34    185.25 o 
  20   2   5    14728.33    15244.78    409.00 o 
 -21   3   5     1508.47     1728.01    355.74 o 
 -19   3   5     7284.74     6778.78    288.06 o 
 -17   3   5     2582.61     2971.76    180.01 o 
 -15   3   5    19164.11    19014.60    295.11 o 
 -13   3   5    18387.34    19147.12    277.90 o 
 -11   3   5    13940.35    14312.41    219.06 o 
  -9   3   5     3810.61     3863.83     94.96 o 
  -7   3   5     3032.33     2929.14     89.98 o 
  -5   3   5     2734.24     2821.99    111.87 o 
  -3   3   5     5156.61     5121.12    116.57 o 
  -1   3   5      205.09      200.72     25.40 o 
   1   3   5      878.82      924.20     60.70 o 
   3   3   5       10.68      123.22     42.95 o 
   5   3   5     3556.72     3216.41    133.48 o 
   7   3   5        9.18       -9.94     39.35 o 
   9   3   5    15078.69    15762.04    276.74 o 
  11   3   5       21.73       32.01     45.78 o 
  13   3   5     8704.57     9085.17    229.74 o 
  15   3   5      116.27       82.05     51.17 o 
  17   3   5     9531.97     9396.05    274.53 o 
  19   3   5      312.94      367.20     93.68 o 
 -20   4   5      122.89       94.90     80.13 o 
 -18   4   5      545.18      651.04    108.55 o 
 -16   4   5     9958.64     9993.61    271.67 o 
 -14   4   5     4598.66     4435.61    178.09 o 
 -12   4   5     6113.17     6380.26    137.14 o 
 -10   4   5    11983.96    11912.28    204.68 o 
  -8   4   5       20.63        7.75     34.15 o 
  -6   4   5    38960.25    39238.89    345.54 o 
  -4   4   5     5089.53     6088.81    119.60 o 
  -2   4   5    35946.95    33812.59    314.32 o 
   0   4   5     5175.62     5582.88    110.87 o 
   2   4   5    33846.80    33537.00    451.17 o 
   4   4   5    17334.86    18854.76    198.07 o 
   6   4   5    28771.91    27957.49    360.85 o 
   8   4   5     6230.44     6318.85    161.36 o 
  10   4   5    28807.09    28071.12    346.97 o 
  12   4   5     4464.19     4212.09    150.88 o 
  14   4   5     3756.23     3948.95    152.95 o 
  16   4   5      239.33      294.59     66.16 o 
  18   4   5     2610.06     2911.99    189.87 o 
 -19   5   5     3326.67     2899.73    191.90 o 
 -17   5   5      573.69      651.93    106.78 o 
 -15   5   5     1388.92     1585.61    132.77 o 
 -13   5   5     2009.35     2001.76    115.81 o 
 -11   5   5     4134.29     3918.22    131.38 o 
  -9   5   5     9085.11     8799.40    173.94 o 
  -7   5   5    33056.38    33336.83    365.66 o 
  -5   5   5    28383.87    27477.67    304.64 o 
  -3   5   5    10746.42    11274.50    166.40 o 
  -1   5   5   105783.85   105381.23    704.65 o 
   1   5   5    11816.30    12510.14    216.95 o 
   3   5   5   100010.04   100092.06    911.93 o 
   5   5   5     9741.35     9521.54    130.28 o 
   7   5   5    47850.38    48746.14    429.97 o 
   9   5   5     1784.60     1837.95    109.44 o 
  11   5   5    33406.64    33250.50    522.30 o 
  13   5   5     3344.79     3327.90    137.00 o 
  15   5   5     4279.70     4160.41    198.05 o 
  17   5   5     6707.43     6632.62    254.17 o 
 -18   6   5      470.09      486.23    100.63 o 
 -16   6   5     6750.11     6675.77    418.36 o 
 -14   6   5    14286.76    13897.67    448.30 o 
 -12   6   5     3984.79     4055.24    139.52 o 
 -10   6   5    12676.29    12353.86    223.15 o 
  -8   6   5     2376.04     2404.61    107.66 o 
  -6   6   5    24292.77    23959.51    346.61 o 
  -4   6   5     4533.19     5037.48    120.05 o 
  -2   6   5    22636.30    21923.30    249.48 o 
   0   6   5     5516.85     5998.73    190.91 o 
   2   6   5    29782.01    29010.27    385.78 o 
   4   6   5    19103.34    19063.93    343.55 o 
   6   6   5    19209.18    18994.20    330.94 o 
   8   6   5    12820.04    12872.46    345.56 o 
  10   6   5     5103.76     5040.90    304.07 o 
  12   6   5     5907.94     6197.16    260.25 o 
  14   6   5        2.76      -15.33     58.11 o 
  16   6   5     3558.98     3753.22    208.84 o 
 -17   7   5      339.60      410.54    124.98 o 
 -15   7   5      585.53      519.77     94.42 o 
 -13   7   5     2263.13     2104.63    149.88 o 
 -11   7   5      173.98       83.10     48.44 o 
  -9   7   5     1687.38     1689.49    120.48 o 
  -7   7   5     1832.67     1851.33    117.91 o 
  -5   7   5      270.93      309.60     60.59 o 
  -3   7   5     2878.96     2875.21    100.04 o 
  -1   7   5     6400.21     5972.13    165.80 o 
   1   7   5       18.95       16.61     46.60 o 
   3   7   5     3098.72     3148.62    139.45 o 
   5   7   5      728.35      480.03     68.93 o 
   7   7   5     5992.52     6188.31    514.73 o 
   9   7   5     5498.72     5412.14    439.21 o 
  11   7   5      173.69      113.78    107.32 o 
  13   7   5       45.95       61.08     93.41 o 
  15   7   5      291.42      314.86     90.95 o 
 -16   8   5     9564.17     9692.83    639.93 o 
 -14   8   5     4035.74     3759.30    265.59 o 
 -12   8   5    16039.12    15436.00    464.17 o 
 -10   8   5    20408.63    20297.66    379.77 o 
  -8   8   5     3929.23     3974.86    191.08 o 
  -6   8   5    22883.31    23419.20    368.95 o 
  -4   8   5     2853.25     2957.97    149.14 o 
  -2   8   5    41077.66    42086.06    678.64 o 
   0   8   5      688.33      655.34    107.52 o 
   2   8   5    29770.84    30205.57    442.19 o 
   4   8   5     5311.05     5385.55    177.07 o 
   6   8   5    34233.02    33705.03    633.77 o 
   8   8   5     6270.45     6276.99    268.40 o 
  10   8   5    15122.87    15372.84    486.90 o 
  12   8   5    10146.68     9257.03    474.98 o 
  14   8   5     1559.28     1695.87    192.51 o 
 -13   9   5      181.68       19.87    131.17 o 
 -11   9   5    13815.19    12540.24    572.36 o 
  -9   9   5      412.86      496.28    108.87 o 
  -7   9   5    19868.95    19461.40    512.74 o 
  -5   9   5    11888.38    12345.77    356.64 o 
  -3   9   5    16343.02    15754.58    399.10 o 
  -1   9   5    23736.29    23247.36    492.96 o 
   1   9   5      542.67      388.77     96.20 o 
   3   9   5    29480.88    29952.20    949.96 o 
   5   9   5      577.96      546.05    125.20 o 
   7   9   5    35289.11    32768.52    656.22 o 
   9   9   5     1287.63     1108.96    254.38 o 
  11   9   5    13061.21    12517.45    417.19 o 
  13   9   5      389.76      550.62    132.01 o 
 -12  10   5       28.57       15.90    135.14 o 
 -10  10   5     3409.69     3211.57    361.70 o 
  -8  10   5     1885.41     1921.76    180.36 o 
  -6  10   5     1848.42     1492.80    161.15 o 
  -4  10   5     1305.17     1373.77    161.59 o 
  -2  10   5     4314.80     4217.93    223.43 o 
   0  10   5      166.08       72.89     82.59 o 
   2  10   5     7851.62     7772.78    323.94 o 
   4  10   5     1481.34     1498.86    156.38 o 
   6  10   5     1404.63     1620.80    184.82 o 
   8  10   5     4374.53     3724.28    399.46 o 
  10  10   5      631.58      638.98    134.56 o 
  -9  11   5        3.45       67.57    131.17 o 
  -7  11   5      664.15      858.47    145.82 o 
  -5  11   5      502.73      476.97    119.23 o 
  -3  11   5       23.64       58.49     88.23 o 
  -1  11   5     5280.04     5375.65    257.15 o 
   1  11   5      226.87      163.51    125.20 o 
   3  11   5     3186.03     3219.52    345.80 o 
   5  11   5     1440.33     1673.36    270.28 o 
   7  11   5     1587.75     1561.41    393.50 o 
   0  12   5      908.90     1066.75    155.97 o 
 -20   0   6     7558.22     8692.71    504.79 o 
 -18   0   6    39939.61    40911.79   1093.05 o 
 -16   0   6       59.46       45.05    162.96 o 
 -14   0   6    27142.32    26585.96    474.98 o 
 -12   0   6     1000.91     1251.47    123.22 o 
 -10   0   6    97430.49   101155.62   1252.04 o 
  -8   0   6    24706.40    25065.27    401.45 o 
  -6   0   6    61600.50    61885.49    662.44 o 
  -4   0   6     9052.10     8545.65    262.33 o 
  -2   0   6    59368.63    58412.49    906.24 o 
   0   0   6    25996.38    25509.76    321.36 o 
   2   0   6     6307.36     6729.67    139.70 o 
   4   0   6     1541.03     1049.51    109.30 o 
   6   0   6       11.19      -62.27    109.30 o 
   8   0   6     4572.55     3857.03    135.14 o 
  10   0   6     7002.79     6341.85    166.08 o 
  12   0   6     1691.38     1816.45    226.56 o 
  14   0   6    18834.92    17039.62    592.23 o 
  16   0   6      293.57      349.78    131.17 o 
  18   0   6    10780.69    10143.49    508.76 o 
  20   0   6     7727.02     7504.27    457.09 o 
 -21   1   6     1941.67     2221.53    331.89 o 
 -19   1   6     4475.68     4762.14    492.87 o 
 -17   1   6    11068.95    10786.71    271.91 o 
 -15   1   6    17082.90    17583.65    270.60 o 
 -13   1   6    23436.80    23307.76    298.79 o 
 -11   1   6       39.67      122.96     35.08 o 
  -9   1   6    28401.44    26537.47    276.27 o 
  -7   1   6     3630.19     4151.61     80.43 o 
  -5   1   6    34059.93    31353.74    330.86 o 
  -3   1   6      874.48      845.08    162.96 o 
  -1   1   6    66042.55    65752.34    557.03 o 
   1   1   6      353.57      316.91     30.17 o 
   3   1   6    63160.29    63734.36    665.10 o 
   5   1   6     4518.78     3953.95     84.91 o 
   7   1   6     4755.76     5086.69     92.94 o 
   9   1   6    10974.77    11423.17    212.10 o 
  11   1   6     3629.30     3956.64    131.41 o 
  13   1   6     8050.35     7859.86    194.28 o 
  15   1   6     4246.99     4452.70    240.62 o 
  17   1   6    10990.35    10773.03    358.27 o 
  19   1   6     7847.14     7464.05    357.73 o 
 -20   2   6     1082.03     1191.05    174.25 o 
 -18   2   6      564.57      554.00     94.67 o 
 -16   2   6     5722.01     6081.59    346.70 o 
 -14   2   6     3011.68     2987.39    138.15 o 
 -12   2   6     1629.72     1645.24    119.99 o 
 -10   2   6       83.93       32.92     31.50 o 
  -8   2   6    13715.81    15418.67    245.54 o 
  -6   2   6     4869.19     5176.73    153.18 o 
  -4   2   6    11428.97    11478.46    220.29 o 
  -2   2   6    23465.68    24244.89    224.77 o 
   0   2   6     1343.56     1544.05     57.91 o 
   2   2   6    10961.66    11458.59    179.58 o 
   4   2   6    19391.03    19730.36    322.63 o 
   6   2   6     4028.46     4666.88    130.00 o 
   8   2   6     1327.10     1242.30     86.64 o 
  10   2   6      822.38     1226.15     94.56 o 
  12   2   6     1799.87     1744.68    146.10 o 
  14   2   6     2739.17     2464.58    154.52 o 
  16   2   6     1516.27     1827.21    178.06 o 
  18   2   6      375.18      246.55     97.29 o 
 -19   3   6     8447.62     8683.54    276.08 o 
 -17   3   6    16908.20    17085.94    360.47 o 
 -15   3   6    19570.92    19718.01    372.07 o 
 -13   3   6    21015.78    20690.15    287.08 o 
 -11   3   6     2041.42     2184.78    134.25 o 
  -9   3   6    72685.49    72162.41    603.11 o 
  -7   3   6     3094.61     3093.57     94.39 o 
  -5   3   6    64290.90    62139.25    601.00 o 
  -3   3   6    25691.97    25913.12    300.23 o 
  -1   3   6    77562.00    77403.20    580.48 o 
   1   3   6    52984.76    52615.90    422.40 o 
   3   3   6    28420.37    29066.21    428.60 o 
   5   3   6    61710.68    59195.50   1057.28 o 
   7   3   6    32594.96    32768.52    505.99 o 
   9   3   6    81131.91    80697.47    817.48 o 
  11   3   6     8297.69     7991.04    205.50 o 
  13   3   6    53768.27    52769.32    779.68 o 
  15   3   6      963.90      881.21    126.20 o 
  17   3   6    17049.47    17666.45    384.46 o 
  19   3   6     5047.19     5280.67    236.94 o 
 -20   4   6     1671.51     1680.63    226.56 o 
 -18   4   6    15179.72    14885.58    482.42 o 
 -16   4   6     8503.36     8242.21    396.90 o 
 -14   4   6    15429.57    15264.65    284.56 o 
 -12   4   6     1423.30     1555.34     83.29 o 
 -10   4   6    21279.79    21449.24    384.38 o 
  -8   4   6     2609.33     2805.17    117.32 o 
  -6   4   6    50633.29    50297.22    530.77 o 
  -4   4   6    22749.17    22581.75    298.53 o 
  -2   4   6     8573.43     8108.72    123.77 o 
   0   4   6    12185.00    11555.71    155.13 o 
   2   4   6     6744.39     6843.55    192.14 o 
   4   4   6    25889.43    25069.45    420.17 o 
   6   4   6     2103.41     2034.59    139.10 o 
   8   4   6    17907.42    16850.18    465.04 o 
  10   4   6      266.37      271.03     63.29 o 
  12   4   6     4295.32     4143.67    138.31 o 
  14   4   6    18569.84    17925.75    299.40 o 
  16   4   6      736.37      805.30    106.64 o 
  18   4   6     6471.23     6253.48    294.47 o 
 -19   5   6     1033.73     1012.29    127.41 o 
 -17   5   6        3.72       39.56     89.04 o 
 -15   5   6     2112.72     2046.12    148.76 o 
 -13   5   6      382.20      395.09     65.78 o 
 -11   5   6     6973.74     7087.92    170.70 o 
  -9   5   6       38.45       37.20     39.44 o 
  -7   5   6     3070.59     2740.82    129.66 o 
  -5   5   6     1361.40     1214.19    106.71 o 
  -3   5   6     1628.48     1557.96     73.19 o 
  -1   5   6     4332.38     4448.46     80.67 o 
   1   5   6     2624.96     2450.80    101.16 o 
   3   5   6      249.98      417.84     55.29 o 
   5   5   6     8369.44     8802.62    225.17 o 
   7   5   6        2.57        3.01     38.08 o 
   9   5   6     1263.81     1220.50     95.26 o 
  11   5   6     5159.62     5118.31    150.91 o 
  13   5   6        2.00       88.08     59.41 o 
  15   5   6      917.71     1037.24    117.13 o 
  17   5   6      427.74      419.02    194.76 o 
 -18   6   6     4447.40     3988.91    310.50 o 
 -16   6   6     4496.73     4926.63    366.77 o 
 -14   6   6     6321.04     6091.30    209.28 o 
 -12   6   6        8.15       45.46     53.35 o 
 -10   6   6     5564.33     6040.34    157.81 o 
  -8   6   6      164.60      327.46    100.97 o 
  -6   6   6     3999.00     3654.15    139.98 o 
  -4   6   6     5295.41     5164.46    145.15 o 
  -2   6   6      263.98      311.93     41.31 o 
   0   6   6    22148.67    22437.48    282.12 o 
   2   6   6     1792.36     1619.58    101.24 o 
   4   6   6    27708.90    27256.84    371.32 o 
   6   6   6      685.13      549.74    102.76 o 
   8   6   6    22346.63    22379.21    631.98 o 
  10   6   6        9.01       34.86     71.63 o 
  12   6   6       77.75       -5.43     68.47 o 
  14   6   6     1689.66     1901.55    175.58 o 
  16   6   6     4844.80     4763.26    227.03 o 
 -17   7   6     5064.42     4635.47    574.35 o 
 -15   7   6     8398.83     8544.83    302.41 o 
 -13   7   6    20563.16    19900.07    391.92 o 
 -11   7   6      769.93      813.09     81.87 o 
  -9   7   6    27427.39    26832.57    351.70 o 
  -7   7   6     1809.58     1885.05    129.08 o 
  -5   7   6    31480.53    30753.81    353.03 o 
  -3   7   6    16198.09    16042.70    283.42 o 
  -1   7   6    28505.78    30016.28    423.65 o 
   1   7   6    32909.73    33222.88    448.24 o 
   3   7   6    26577.62    26335.55    386.57 o 
   5   7   6    42905.31    43059.80    529.18 o 
   7   7   6    15361.36    15118.86    390.39 o 
   9   7   6    31693.60    31365.54    610.90 o 
  11   7   6     6640.68     6228.70    272.45 o 
  13   7   6    37294.04    36446.31   1230.17 o 
  15   7   6       20.59      -28.43     71.80 o 
 -16   8   6        5.29      195.71    117.64 o 
 -14   8   6     6508.37     6094.76    542.55 o 
 -12   8   6      498.63      449.14    115.23 o 
 -10   8   6      871.64      795.17     82.86 o 
  -8   8   6     3164.44     3533.61    148.61 o 
  -6   8   6     1004.05      956.95     94.72 o 
  -4   8   6     7968.80     7982.65    206.35 o 
  -2   8   6     3102.13     2933.85    201.54 o 
   0   8   6    16217.32    16713.44    388.34 o 
   2   8   6      124.23      120.03     63.89 o 
   4   8   6    40727.29    41954.29    657.94 o 
   6   8   6      242.68      401.01     99.32 o 
   8   8   6     9527.64     9435.72    327.42 o 
  10   8   6     2626.96     2592.29    215.92 o 
  12   8   6     5967.90     5871.47    474.98 o 
  14   8   6      958.76      869.42    118.74 o 
  -9   9   6     7098.62     7646.66    288.02 o 
  -7   9   6     1921.39     2140.85    224.57 o 
  -5   9   6      888.93     1002.36    132.01 o 
  -3   9   6     2592.78     2620.07    193.87 o 
  -1   9   6    11308.20    10934.90    337.85 o 
   1   9   6     3526.06     3346.42    199.46 o 
   3   9   6     6793.53     7221.70    217.17 o 
   5   9   6      725.13      569.08    118.04 o 
   7   9   6     2445.29     2317.54    268.29 o 
   9   9   6     5041.14     4599.79    289.45 o 
  11   9   6       20.30       89.35     99.03 o 
  13   9   6     5266.98     5412.59    307.82 o 
 -10  10   6    11251.88    11363.72    568.38 o 
  -8  10   6     3729.33     4160.96    263.10 o 
  -6  10   6    10421.29    10099.92    439.21 o 
  -4  10   6    12645.46    12620.27    379.42 o 
  -2  10   6     2602.59     2977.07    310.03 o 
   0  10   6    14660.22    15101.48    408.35 o 
   2  10   6      536.98      387.03    104.03 o 
   4  10   6    12944.40    13446.48    576.33 o 
   6  10   6      343.12      359.41    109.18 o 
   8  10   6    12885.92    13261.20    427.18 o 
  10  10   6     3431.74     3591.41    276.24 o 
  -7  11   6      667.54      646.19    143.09 o 
  -5  11   6     9123.65     9429.57    582.30 o 
  -3  11   6     1162.66     1255.64    162.94 o 
  -1  11   6     4249.14     4525.69    275.97 o 
   1  11   6     2462.05     2575.08    317.98 o 
   3  11   6     3804.89     3911.12    389.52 o 
   5  11   6     2642.52     2945.27    345.80 o 
   7  11   6     5956.37     6268.77    310.56 o 
 -21   1   7     7860.95     8555.82    366.70 o 
 -19   1   7      195.14       55.21    102.56 o 
 -17   1   7    21072.55    21556.07    536.59 o 
 -15   1   7     2038.34     2101.78    137.22 o 
 -13   1   7    26160.94    26886.81    321.55 o 
 -11   1   7     5223.87     5169.05    117.19 o 
  -9   1   7    18173.97    17550.84    206.39 o 
  -7   1   7    24780.68    23755.35    226.19 o 
  -5   1   7    58396.29    59533.77    711.00 o 
  -3   1   7    79503.08    79710.84    661.18 o 
  -1   1   7    17511.82    17363.73    204.71 o 
   1   1   7   165894.66   167818.62   1154.37 o 
   3   1   7       88.54       97.82     66.15 o 
   5   1   7    69625.23    71412.45    560.19 o 
   7   1   7     8726.34     9017.17    130.96 o 
   9   1   7    18732.38    17867.91    205.11 o 
  11   1   7     7866.39     8408.93    291.73 o 
  13   1   7     2985.04     3073.19    214.99 o 
  15   1   7     6558.36     6595.19    273.93 o 
  17   1   7     3769.64     4549.39    282.20 o 
  19   1   7     3056.95     3057.57    244.52 o 
 -20   2   7     4102.85     4716.30    467.03 o 
 -18   2   7    10519.07    10092.59    715.45 o 
 -16   2   7     6539.20     6556.91    221.71 o 
 -14   2   7      678.60      913.56     97.75 o 
 -12   2   7    16865.99    17124.63    236.82 o 
 -10   2   7     3297.04     3617.69     94.43 o 
  -8   2   7    89132.85    89655.81    685.41 o 
  -6   2   7     1804.08     1618.39    122.57 o 
  -4   2   7    21477.39    20149.66    321.36 o 
  -2   2   7    36564.48    37457.62    320.76 o 
   0   2   7    63279.02    62411.16    554.13 o 
   2   2   7    13186.88    12064.28    191.93 o 
   4   2   7    13077.63    13829.73    550.50 o 
   6   2   7    21330.91    20328.66    292.26 o 
   8   2   7      103.95       59.67     40.02 o 
  10   2   7    34500.39    34613.81    450.86 o 
  12   2   7     3732.40     3790.34    156.22 o 
  14   2   7    18831.56    18897.95    458.02 o 
  16   2   7    14637.61    15047.69    427.18 o 
  18   2   7     1884.53     1804.13    191.06 o 
 -19   3   7      112.21      113.28    106.80 o 
 -17   3   7     2488.93     2829.23    202.54 o 
 -15   3   7     3231.86     3155.62    162.48 o 
 -13   3   7     2628.66     2673.71    110.34 o 
 -11   3   7    15988.19    16287.81    228.57 o 
  -9   3   7    16856.10    16460.98    238.66 o 
  -7   3   7    13217.29    12053.52    186.24 o 
  -5   3   7     5794.17     5597.67    137.34 o 
  -3   3   7     4577.80     3716.51    104.99 o 
  -1   3   7     5467.70     5354.58     96.30 o 
   1   3   7     6113.80     5680.97     98.47 o 
   3   3   7     1751.30     2407.45    116.41 o 
   5   3   7    15837.76    15990.50    315.95 o 
   7   3   7     1497.97     1640.61    123.91 o 
   9   3   7      338.71      371.59     64.29 o 
  11   3   7      364.83      305.83     66.47 o 
  13   3   7       23.14      -17.65     51.22 o 
  15   3   7      483.70      570.48    115.13 o 
  17   3   7      749.64      952.04    147.06 o 
  19   3   7       44.26       10.94     81.43 o 
 -20   4   7      745.31      457.31    166.94 o 
 -18   4   7     3110.39     2761.23    180.99 o 
 -16   4   7     1384.53     1370.02    131.34 o 
 -14   4   7     2292.09     2175.98    160.06 o 
 -12   4   7     7433.95     7824.28    149.60 o 
 -10   4   7      673.97      791.80     58.11 o 
  -8   4   7    11665.87    11511.62    194.18 o 
  -6   4   7     1183.28     1378.27     87.89 o 
  -4   4   7     4374.32     5050.77    144.95 o 
  -2   4   7    14347.94    14205.27    176.68 o 
   0   4   7      713.37      681.58     39.16 o 
   2   4   7    10967.28    10659.94    341.83 o 
   4   4   7      441.65      782.26     89.81 o 
   6   4   7    20054.31    19653.96    566.40 o 
   8   4   7     1912.29     2118.18    154.27 o 
  10   4   7     7537.90     7113.66    202.18 o 
  12   4   7     3622.83     3735.92    232.41 o 
  14   4   7     5095.29     4835.79    238.66 o 
  16   4   7     9211.95     8496.32    262.53 o 
  18   4   7      992.12     1058.55    158.63 o 
 -19   5   7      298.23      275.91     94.75 o 
 -17   5   7    26280.75    26322.98    493.16 o 
 -15   5   7      480.34      644.28     95.52 o 
 -13   5   7    19097.29    19152.80    311.34 o 
 -11   5   7     1645.76     1686.18    110.72 o 
  -9   5   7    24973.49    25162.93    333.32 o 
  -7   5   7    20435.59    20641.05    335.31 o 
  -5   5   7    29978.54    30248.56    375.51 o 
  -3   5   7    99751.35   100112.77    891.82 o 
  -1   5   7    17234.99    17999.96    202.70 o 
   1   5   7   101205.95   104515.98    962.25 o 
   3   5   7     2739.26     2797.44    230.53 o 
   5   5   7    69311.89    67721.37    768.20 o 
   7   5   7     2300.73     2158.32    132.11 o 
   9   5   7    34059.10    34147.07    444.17 o 
  11   5   7    15210.59    14467.53    484.24 o 
  13   5   7     3259.47     3383.77    184.64 o 
  15   5   7    14740.61    14464.33    335.88 o 
  17   5   7     6668.41     6938.77    316.10 o 
 -18   6   7     3532.04     3414.64    209.63 o 
 -16   6   7     7914.27     7736.75    271.21 o 
 -14   6   7     2799.43     2390.05    250.43 o 
 -12   6   7    21661.87    21408.84    320.95 o 
 -10   6   7      241.89      198.11     57.42 o 
  -8   6   7    13573.83    13576.56    259.23 o 
  -6   6   7      323.41      430.97     63.71 o 
  -4   6   7    17250.68    16846.29    231.21 o 
  -2   6   7    13668.16    14019.73    216.29 o 
   0   6   7     7288.89     7335.23    152.89 o 
   2   6   7    15256.96    14725.87    279.07 o 
   4   6   7    10730.30    10264.13    369.65 o 
   6   6   7    22802.89    22712.77    463.72 o 
   8   6   7     1402.51     1370.34    145.08 o 
  10   6   7    15556.35    15333.04    400.14 o 
  12   6   7     2254.82     1858.07    143.61 o 
  14   6   7     9664.14     9700.10    335.91 o 
  16   6   7     1658.75     1570.27    147.02 o 
 -17   7   7      586.65      453.46    100.11 o 
 -15   7   7       93.62      157.47     79.14 o 
 -13   7   7      618.33      617.32     94.10 o 
 -11   7   7       42.76       68.48     50.84 o 
  -9   7   7      143.09      137.08     61.62 o 
  -7   7   7     1376.07     1377.00     92.33 o 
  -5   7   7     1743.07     1706.05    133.36 o 
  -3   7   7     5482.77     5570.53    170.16 o 
  -1   7   7      401.53      302.06     64.74 o 
   1   7   7       55.81       74.05     49.81 o 
   3   7   7       97.88       50.33     50.75 o 
   5   7   7     6482.72     6255.40    250.41 o 
   7   7   7      989.93      996.01    133.48 o 
   9   7   7      734.07      769.68    216.62 o 
  11   7   7      450.54      643.09    121.08 o 
  13   7   7      143.40      123.78    108.54 o 
  15   7   7       62.53      -32.48     68.62 o 
 -16   8   7     1538.80     1273.35    177.00 o 
 -14   8   7     2434.49     2502.06    217.80 o 
 -12   8   7      535.40      642.53     91.08 o 
 -10   8   7      707.18      640.17     87.14 o 
  -8   8   7     5165.76     5036.37    177.17 o 
  -6   8   7     3520.35     3367.11    153.45 o 
  -4   8   7       24.98        3.80     48.79 o 
  -2   8   7    10297.85    10379.20    345.98 o 
   0   8   7    17094.78    16297.93    386.36 o 
   2   8   7    19395.65    20170.89    524.45 o 
   4   8   7     2938.46     2644.21    146.11 o 
   6   8   7     9003.89     8718.75    306.35 o 
   8   8   7        0.19      -65.65     65.65 o 
  10   8   7    16658.30    16222.40    451.84 o 
  12   8   7     2636.42     2419.42    216.19 o 
  14   8   7    11467.72    11447.10    328.06 o 
 -11   9   7     1247.83     1391.15    210.66 o 
  -9   9   7     4970.38     5043.92    325.93 o 
  -7   9   7     5740.91     5334.37    246.56 o 
  -5   9   7     7749.63     7429.84    288.81 o 
  -3   9   7    19462.98    20127.12    377.35 o 
  -1   9   7      232.69      175.88     84.18 o 
   1   9   7    21525.06    20783.00    460.66 o 
   3   9   7      705.54      704.87    136.16 o 
   5   9   7    18832.61    18350.68    854.56 o 
   7   9   7     8331.60     8706.68    328.83 o 
   9   9   7     6912.43     7182.32    433.24 o 
  11   9   7     6187.60     6459.57    304.47 o 
 -10  10   7      797.33     1029.45    202.71 o 
  -8  10   7        4.59       71.96     80.21 o 
  -6  10   7        2.94      163.99     92.24 o 
  -4  10   7      889.97      659.34    178.86 o 
  -2  10   7       75.51      124.93     80.93 o 
   0  10   7     1046.05     1147.43    250.41 o 
   2  10   7     7270.37     6894.85    323.94 o 
   4  10   7     2154.75     1669.19    179.96 o 
   6  10   7     3569.83     3560.23    580.31 o 
   8  10   7     2701.98     3020.58    246.90 o 
  10  10   7     2223.33     1875.71    206.45 o 
  -7  11   7     4906.62     5233.77    467.03 o 
  -5  11   7     5467.44     5819.87    590.25 o 
  -3  11   7     5462.69     5668.73    272.62 o 
  -1  11   7     3724.15     3849.59    254.34 o 
   1  11   7     6797.03     6951.48    291.44 o 
   3  11   7        8.76       -3.97    123.22 o 
   5  11   7     6720.48     6303.91    437.22 o 
 -20   0   8     9879.45     9567.15    528.64 o 
 -18   0   8    25579.68    26094.04    850.59 o 
 -16   0   8     9569.86     9602.92    472.99 o 
 -14   0   8    19069.76    18424.12    367.46 o 
 -12   0   8    24373.49    25225.39    413.06 o 
 -10   0   8   124197.69   125037.60   1532.26 o 
  -8   0   8    16239.66    16657.53    257.58 o 
  -6   0   8   177246.19   182984.17   2627.29 o 
  -4   0   8      492.33      572.36     99.37 o 
  -2   0   8   402641.44   391910.16   5552.68 o 
   0   0   8     3812.82     3690.21    113.59 o 
   2   0   8    79251.24    75523.72    673.01 o 
   4   0   8    29055.42    29741.68    409.04 o 
   6   0   8    12403.73    11520.87    226.89 o 
   8   0   8    46549.75    46917.54    597.80 o 
  10   0   8    35583.60    35262.53    496.04 o 
  12   0   8    43825.52    46253.82   1057.28 o 
  14   0   8     3783.66     3589.17    329.90 o 
  16   0   8    29767.26    29699.11    878.41 o 
  18   0   8      996.84     1160.62    230.53 o 
 -21   1   8     1938.30     2003.50    224.00 o 
 -19   1   8     1123.28     1513.21    186.51 o 
 -17   1   8     2345.37     2798.41    231.55 o 
 -15   1   8    10605.35    10103.86    251.05 o 
 -13   1   8      656.15      679.77     61.64 o 
 -11   1   8    29762.98    29811.87    337.91 o 
  -9   1   8       18.21       36.03     34.92 o 
  -7   1   8    31371.35    30957.86    479.04 o 
  -5   1   8       16.60       61.39     37.86 o 
  -3   1   8    31731.38    30624.38    305.20 o 
  -1   1   8    52160.95    53503.31    491.04 o 
   1   1   8     9607.24     9048.22    219.15 o 
   3   1   8    10921.19    10662.16    353.65 o 
   5   1   8    17003.98    15966.60    193.66 o 
   7   1   8    44151.22    44992.36    401.97 o 
   9   1   8      257.52      265.66     35.85 o 
  11   1   8     1385.50     1335.48    102.12 o 
  13   1   8       31.90        7.95     61.07 o 
  15   1   8     6220.03     6601.43    482.93 o 
  17   1   8     9124.33     9292.39    348.47 o 
  19   1   8      248.50      137.69     93.87 o 
 -20   2   8        5.46      -15.77     89.81 o 
 -18   2   8      154.82      110.38    172.90 o 
 -16   2   8     8981.49     8580.49    283.15 o 
 -14   2   8      254.36      263.61     73.37 o 
 -12   2   8      996.45      971.93     67.39 o 
 -10   2   8     1659.39     1488.15     90.64 o 
  -8   2   8       17.46       26.56     20.65 o 
  -6   2   8     1353.63     1410.82    108.18 o 
  -4   2   8     5593.84     5673.33    244.45 o 
  -2   2   8     8478.75     8923.55    151.37 o 
   0   2   8     4999.75     5852.96    189.90 o 
   2   2   8    12989.01    13403.25    210.95 o 
   4   2   8       63.30       85.39     63.60 o 
   6   2   8     5514.58     5026.72    128.51 o 
   8   2   8     4666.52     4251.86    275.69 o 
  10   2   8     1990.97     2028.93    122.80 o 
  12   2   8     2585.23     2661.22    140.96 o 
  14   2   8       24.35       -7.95     61.83 o 
  16   2   8     2134.65     2681.62    224.63 o 
  18   2   8      211.28      277.70    104.69 o 
 -19   3   8     1506.05     1911.58    203.40 o 
 -17   3   8    14509.05    13806.11    413.60 o 
 -15   3   8     4385.90     4835.50    311.44 o 
 -13   3   8      216.70      175.57     64.11 o 
 -11   3   8    23715.31    25129.94    294.05 o 
  -9   3   8       52.24      164.82     51.06 o 
  -7   3   8    47983.72    48348.23    536.05 o 
  -5   3   8     7947.42     8685.47    175.17 o 
  -3   3   8     4364.96     3689.49     83.61 o 
  -1   3   8    19678.91    21231.28    259.89 o 
   1   3   8    20438.96    20144.65    220.18 o 
   3   3   8     8521.75     7892.90    206.56 o 
   5   3   8      159.80      121.23     53.40 o 
   7   3   8    24424.35    23158.29    418.99 o 
   9   3   8        0.88       50.56     47.49 o 
  11   3   8     9986.42     9807.26    237.68 o 
  13   3   8     5458.20     5392.04    212.12 o 
  15   3   8     7339.56     7067.27    293.45 o 
  17   3   8     1948.87     1814.14    212.65 o 
 -20   4   8     3462.17     3827.27    285.26 o 
 -18   4   8      483.32      554.71    192.77 o 
 -16   4   8     3719.30     4389.91    160.56 o 
 -14   4   8     9496.05     9578.15    213.86 o 
 -12   4   8    12437.64    12106.12    227.92 o 
 -10   4   8    26310.88    26198.67    276.98 o 
  -8   4   8     4746.01     4758.05    149.16 o 
  -6   4   8    63355.74    63280.95    646.93 o 
  -4   4   8       34.45       79.45     35.60 o 
  -2   4   8    73303.18    72065.88    575.06 o 
   0   4   8     1768.41     1501.86     57.69 o 
   2   4   8    81351.49    81553.00    957.40 o 
   4   4   8    16824.36    16954.51    341.47 o 
   6   4   8    27727.99    27187.19   1514.37 o 
   8   4   8    16283.30    15503.87    355.32 o 
  10   4   8    12339.95    11905.14    268.54 o 
  12   4   8    20286.20    19801.67    365.35 o 
  14   4   8     1335.85     1369.10    124.72 o 
  16   4   8    10071.76     9931.40    364.85 o 
  18   4   8      193.82      166.77     96.69 o 
 -19   5   8       21.46       74.79    145.08 o 
 -17   5   8     1271.71     1288.75    134.06 o 
 -15   5   8     5187.65     5135.79    170.39 o 
 -13   5   8     1748.02     1738.41    130.80 o 
 -11   5   8     9802.71     9638.91    204.51 o 
  -9   5   8     6449.39     6375.30    181.99 o 
  -7   5   8      823.05      996.18    109.26 o 
  -5   5   8     5774.23     6190.31    239.29 o 
  -3   5   8     2853.01     2453.70     95.71 o 
  -1   5   8     1857.26     1655.55     67.12 o 
   1   5   8     2184.88     1913.71    106.70 o 
   3   5   8     2433.98     2671.44    151.61 o 
   5   5   8     4618.55     4983.75    365.67 o 
   7   5   8     5356.28     5281.22    383.56 o 
   9   5   8      143.95      141.10     70.26 o 
  11   5   8     3471.87     3550.16    268.11 o 
  13   5   8      918.52      898.80    108.03 o 
  15   5   8      381.89      451.09     92.30 o 
  17   5   8       12.84       -2.72     79.18 o 
 -18   6   8      113.46      244.84     98.74 o 
 -16   6   8    12236.84    11880.77    305.70 o 
 -14   6   8     1614.13     1518.44    110.62 o 
 -12   6   8    11759.80    11897.23    235.59 o 
 -10   6   8     6345.62     6126.51    188.15 o 
  -8   6   8     2597.08     2788.20    141.35 o 
  -6   6   8    15182.92    15089.88    264.23 o 
  -4   6   8     1318.95     1393.79     87.25 o 
  -2   6   8    31357.42    30895.66    358.00 o 
   0   6   8     2806.91     2562.28    116.00 o 
   2   6   8    16199.61    16135.07    624.03 o 
   4   6   8    10673.22    10535.40    297.76 o 
   6   6   8     6827.25     7312.38    259.96 o 
   8   6   8    12522.49    12287.78    345.66 o 
  10   6   8     2486.46     2634.17    282.21 o 
  12   6   8    22774.63    22627.43    520.74 o 
  14   6   8      390.17      497.40    180.01 o 
  16   6   8    16745.61    17060.23    392.45 o 
 -17   7   8    15824.63    14512.32    372.08 o 
 -15   7   8     8164.00     8590.44    261.18 o 
 -13   7   8     6796.13     6598.03    186.95 o 
 -11   7   8    11686.87    11777.45    269.02 o 
  -9   7   8      845.65      961.86     95.26 o 
  -7   7   8    23929.26    24176.60    363.90 o 
  -5   7   8     6998.31     7386.62    240.92 o 
  -3   7   8    14175.40    13679.87    327.54 o 
  -1   7   8    12700.31    12425.58    439.21 o 
   1   7   8     8134.42     8111.25    259.05 o 
   3   7   8     3260.65     2675.69    186.76 o 
   5   7   8      164.47      214.63    123.22 o 
   7   7   8     7086.10     7425.78    278.24 o 
   9   7   8      934.39      859.83    168.93 o 
  11   7   8    22317.44    22287.09    528.84 o 
  13   7   8     4969.09     5162.29    225.16 o 
  15   7   8    14966.59    14531.39    367.01 o 
 -14   8   8       13.47       -3.97    131.17 o 
 -12   8   8      978.75     1252.09    116.86 o 
 -10   8   8      124.22      104.54    145.08 o 
  -8   8   8     5138.46     5199.05    217.88 o 
  -6   8   8      299.60      319.39     81.36 o 
  -4   8   8       23.74       30.40     60.29 o 
  -2   8   8     4292.56     4460.79    163.32 o 
   0   8   8      652.54      673.36    121.23 o 
   2   8   8     8835.80     8617.32    225.10 o 
   4   8   8     5512.37     5328.98    236.04 o 
   6   8   8     1361.85     1168.75    327.91 o 
   8   8   8     4114.92     4056.42    258.39 o 
  10   8   8      853.19      464.08    162.96 o 
  12   8   8     2109.60     1983.14    200.94 o 
 -11   9   8      830.16     1001.63    190.79 o 
  -9   9   8       36.27      174.89    123.22 o 
  -7   9   8     1702.20     2059.52    166.79 o 
  -5   9   8      255.11      316.12    156.89 o 
  -3   9   8      733.40      802.00     95.12 o 
  -1   9   8        2.19      -59.21     59.21 o 
   1   9   8     3355.96     3176.32    193.86 o 
   3   9   8        5.48        4.97     95.79 o 
   5   9   8      925.57      997.65    138.59 o 
   7   9   8     1468.82     1701.18    258.36 o 
   9   9   8       14.71       55.20     86.58 o 
  11   9   8      420.41      372.92    119.23 o 
 -10  10   8    11738.76    12790.65    540.56 o 
  -8  10   8     3174.22     2512.02    290.15 o 
  -6  10   8    14672.38    13781.53    405.94 o 
  -4  10   8      731.17      676.98    244.45 o 
  -2  10   8    24286.44    24491.11    543.40 o 
   0  10   8     2149.35     2312.60    193.38 o 
   2  10   8     8132.97     8762.54    383.56 o 
   4  10   8     5052.05     5056.77    259.69 o 
   6  10   8     5211.12     5199.58    269.81 o 
   8  10   8    14377.78    13865.54    441.23 o 
  -7  11   8     6054.91     6621.88    417.35 o 
  -5  11   8     2060.27     2091.67    201.83 o 
  -3  11   8     5142.10     5642.05    275.39 o 
  -1  11   8     2395.67     2344.50    208.24 o 
   1  11   8     3478.59     3575.67    244.99 o 
   3  11   8     4872.77     4753.77    433.24 o 
   5  11   8     1963.63     2190.07    314.00 o 
 -21   1   9        0.08       98.92    131.17 o 
 -19   1   9     2312.56     2633.91    235.28 o 
 -17   1   9     3550.30     3671.89    256.88 o 
 -15   1   9       32.46      -13.02     77.93 o 
 -13   1   9     4091.49     4185.82    147.50 o 
 -11   1   9      249.81      273.88     39.22 o 
  -9   1   9    30818.02    29761.18    428.99 o 
  -7   1   9       43.22       19.23     43.50 o 
  -5   1   9    22594.75    22706.88    687.63 o 
  -3   1   9     5246.29     4845.58    104.08 o 
  -1   1   9    62949.04    64502.71    585.90 o 
   1   1   9     8212.03     8197.64    131.83 o 
   3   1   9    11756.65    10865.36    190.10 o 
   5   1   9    71651.46    74023.19    598.94 o 
   7   1   9      269.73      243.73     37.54 o 
   9   1   9    28412.96    28422.71    299.37 o 
  11   1   9       11.58       77.18     46.22 o 
  13   1   9    16178.20    16569.87    924.12 o 
  15   1   9      699.98     1101.92    150.34 o 
  17   1   9     5498.11     5125.75    265.59 o 
  19   1   9     3467.94     3231.94    257.15 o 
 -20   2   9     1304.51      881.51    160.13 o 
 -18   2   9    16365.47    17334.58   1194.40 o 
 -16   2   9        9.60      -66.65     78.54 o 
 -14   2   9    52109.46    51197.43   1172.22 o 
 -12   2   9     5842.26     5931.76    172.83 o 
 -10   2   9    53357.67    52351.77    453.80 o 
  -8   2   9    35004.65    35727.20    553.49 o 
  -6   2   9    44183.88    43691.57    601.14 o 
  -4   2   9    91650.23    92694.62   1025.29 o 
  -2   2   9    70026.09    71359.05    599.21 o 
   0   2   9    90728.85    89501.91    680.63 o 
   2   2   9    21810.91    21775.30    246.69 o 
   4   2   9    72339.82    72635.56   1345.44 o 
   6   2   9    30384.39    31334.87    316.40 o 
   8   2   9   121059.37   123223.52   1133.66 o 
  10   2   9       78.56      107.03     51.22 o 
  12   2   9    23550.71    23012.45    393.20 o 
  14   2   9    10866.28    11080.62    358.34 o 
  16   2   9    17579.12    16646.09    641.92 o 
  18   2   9     7133.62     7262.32    323.07 o 
 -19   3   9      484.36      410.62    126.75 o 
 -17   3   9     5354.83     5930.37    282.37 o 
 -15   3   9      882.71      865.84    101.07 o 
 -13   3   9    10482.87    10609.27    248.32 o 
 -11   3   9      235.69      310.55     63.83 o 
  -9   3   9    23386.20    23148.62    283.57 o 
  -7   3   9     3808.05     4014.88    134.87 o 
  -5   3   9    15024.15    13668.50    233.60 o 
  -3   3   9      869.84      987.48    104.41 o 
  -1   3   9    22208.28    21886.86    296.03 o 
   1   3   9     9182.46    10163.43    151.31 o 
   3   3   9    32934.73    33632.74    500.18 o 
   5   3   9    11216.54     9889.96    251.44 o 
   7   3   9     6960.76     6975.23    268.97 o 
   9   3   9     2959.25     2905.53    141.52 o 
  11   3   9     2959.71     3053.80    154.78 o 
  13   3   9      270.66      187.74     64.77 o 
  15   3   9       37.43      -57.63     69.59 o 
  17   3   9      642.33      664.36    133.48 o 
 -18   4   9     6278.99     6908.88    554.47 o 
 -16   4   9     6605.66     6744.59    300.05 o 
 -14   4   9    29619.87    28486.97    386.57 o 
 -12   4   9     1075.32     1137.43     90.53 o 
 -10   4   9    18031.79    18517.88    275.29 o 
  -8   4   9        0.84       -5.38     40.95 o 
  -6   4   9    25882.16    25542.59    587.16 o 
  -4   4   9        7.44       35.04     35.05 o 
  -2   4   9    10015.79    10323.95    153.42 o 
   0   4   9     4971.69     5821.09    109.24 o 
   2   4   9     6569.28     6240.44    327.91 o 
   4   4   9     7731.74     7423.15    224.79 o 
   6   4   9     1306.91     1479.58    129.19 o 
   8   4   9    10644.24    10625.33    296.93 o 
  10   4   9      545.67      585.99     83.15 o 
  12   4   9     5084.06     5286.45    190.83 o 
  14   4   9     8868.43     8851.66    255.68 o 
  16   4   9     4926.43     5038.42    265.32 o 
 -19   5   9    10030.36    11078.89    398.03 o 
 -17   5   9     1495.59     1490.88    135.87 o 
 -15   5   9    13812.34    14075.77    271.65 o 
 -13   5   9      254.54      353.96     94.15 o 
 -11   5   9    11487.63    10474.30    250.07 o 
  -9   5   9     8364.17     8170.25    208.60 o 
  -7   5   9    11560.20    11343.45    231.94 o 
  -5   5   9    13828.39    13435.01    237.31 o 
  -3   5   9     1617.75     1528.30     93.22 o 
  -1   5   9    30448.89    30639.28    306.97 o 
   1   5   9     7550.16     7221.51    177.93 o 
   3   5   9    16443.45    15842.86    343.60 o 
   5   5   9    28662.91    27909.05    501.63 o 
   7   5   9       79.12       27.40     73.53 o 
   9   5   9    41854.34    41587.96    689.02 o 
  11   5   9       40.57       10.07     53.21 o 
  13   5   9    34064.48    34759.16    541.82 o 
  15   5   9     3454.61     4029.66    201.59 o 
  17   5   9    19981.17    21460.90    573.33 o 
 -18   6   9     4241.58     4331.28    381.57 o 
 -16   6   9     2395.56     2048.69    155.19 o 
 -14   6   9    19795.30    18623.71    316.85 o 
 -12   6   9     2436.10     2130.09    142.13 o 
 -10   6   9     7356.92     7678.53    210.32 o 
  -8   6   9     2414.67     2795.68    178.34 o 
  -6   6   9    15379.25    15270.87    320.40 o 
  -4   6   9    14699.12    14574.44    246.61 o 
  -2   6   9     4743.73     4595.50    145.64 o 
   0   6   9     2896.36     2901.08    126.26 o 
   2   6   9      645.14      527.50     90.53 o 
   4   6   9    21592.26    21174.11    926.11 o 
   6   6   9     7213.22     7570.06    308.04 o 
   8   6   9    21057.16    19817.64    452.39 o 
  10   6   9     4695.64     4630.30    241.43 o 
  12   6   9    11196.37    11001.03    409.17 o 
  14   6   9     5497.49     4974.91    218.17 o 
  16   6   9     4455.79     4380.77    518.70 o 
 -17   7   9        0.04       73.09     78.82 o 
 -15   7   9      669.54      599.41    103.22 o 
 -13   7   9      203.28      283.12     94.84 o 
 -11   7   9     3003.16     3057.24    165.10 o 
  -9   7   9      581.83      497.71     80.06 o 
  -7   7   9      546.74      694.58    144.04 o 
  -5   7   9      676.49      628.91    101.18 o 
  -3   7   9      748.06      852.49    114.31 o 
  -1   7   9      430.89      556.23    117.99 o 
   1   7   9       68.61      -18.18     60.79 o 
   3   7   9     2327.69     1901.32    159.02 o 
   5   7   9      100.74       88.15     71.30 o 
   7   7   9    11350.70    11643.80    349.91 o 
   9   7   9      757.79     1047.10    141.91 o 
  11   7   9     3711.58     3462.51    258.36 o 
  13   7   9      112.17       89.23     96.92 o 
 -14   8   9    13005.27    13568.41    441.19 o 
 -12   8   9      220.91      131.36     84.18 o 
 -10   8   9    25159.88    25651.90    522.68 o 
  -8   8   9     5445.35     5028.69    219.54 o 
  -6   8   9    14978.48    14374.68    361.39 o 
  -4   8   9     2515.75     2360.92    177.66 o 
  -2   8   9    26496.98    27559.31    522.13 o 
   0   8   9     4328.58     4683.37    213.35 o 
   2   8   9     2811.62     2819.55    196.50 o 
   4   8   9     7187.94     7602.02    282.37 o 
   6   8   9      545.76      658.36    118.83 o 
   8   8   9    20587.61    19735.54    491.82 o 
  10   8   9      423.39      796.96    136.29 o 
  12   8   9     5439.55     5272.42    296.05 o 
 -11   9   9     4895.57     4805.44    333.88 o 
  -9   9   9     5870.72     6057.76    250.59 o 
  -7   9   9     3352.98     3328.60    447.16 o 
  -5   9   9    16922.25    16440.84    400.67 o 
  -3   9   9      287.91      164.43     79.77 o 
  -1   9   9     8879.53     8358.84    441.19 o 
   1   9   9       13.92      -35.77    107.32 o 
   3   9   9     2218.45     2289.92    451.13 o 
   5   9   9     3592.11     3707.92    249.95 o 
   7   9   9      632.31      568.22    196.75 o 
   9   9   9     8653.89     8684.87    351.76 o 
  11   9   9      892.11      929.57    161.59 o 
 -10  10   9     1115.05     1510.39    242.46 o 
  -8  10   9       28.33      -31.80    123.22 o 
  -6  10   9       68.39       71.54    127.19 o 
  -4  10   9      722.52      321.95    155.01 o 
  -2  10   9      116.57      155.01    135.14 o 
   0  10   9      191.71      178.86    147.06 o 
   2  10   9      894.84      739.30    198.74 o 
   4  10   9       40.44       35.97     81.17 o 
   6  10   9     2515.47     2559.72    321.95 o 
   8  10   9      106.52       83.87    158.99 o 
  -5  11   9      431.59      540.56    182.84 o 
  -3  11   9      296.87      151.04    143.09 o 
  -1  11   9     5205.31     4928.65    377.60 o 
   1  11   9     2085.52     1999.28    294.13 o 
   3  11   9     5041.00     5119.44    449.14 o 
 -20   0  10      253.27      135.14    139.12 o 
 -18   0  10    12170.70    12516.39    576.33 o 
 -16   0  10     1416.89     1148.69    218.61 o 
 -14   0  10     2042.00     2035.06    258.36 o 
 -12   0  10     1455.53     1669.38    218.61 o 
 -10   0  10     3350.06     3875.35    258.36 o 
  -8   0  10    97851.20   102651.12   1693.23 o 
  -6   0  10     5106.51     5600.38    258.36 o 
  -4   0  10    61594.34    61755.22   1065.22 o 
  -2   0  10    27606.53    28834.99    387.01 o 
   0   0  10    87271.45    84738.66   1013.55 o 
   2   0  10    42150.92    41648.08    443.49 o 
   4   0  10    42905.29    43421.36    569.21 o 
   6   0  10    32275.06    33677.80    620.06 o 
   8   0  10    24333.21    23845.56    388.65 o 
  10   0  10    30401.67    31388.36    822.77 o 
  12   0  10     1106.32     1605.79    234.51 o 
  14   0  10    23912.03    23275.96    759.17 o 
  16   0  10      788.02      826.74    194.76 o 
  18   0  10     5531.63     5918.36    413.37 o 
 -19   1  10       36.20       75.64    107.32 o 
 -17   1  10     1889.68     1895.14    256.37 o 
 -15   1  10      278.07      170.21    158.99 o 
 -13   1  10     8454.42     8943.51    715.45 o 
 -11   1  10     7165.29     7278.18    173.03 o 
  -9   1  10     1267.14     1353.85    125.05 o 
  -7   1  10    18961.16    18190.66    358.27 o 
  -5   1  10     6557.04     7321.34    202.13 o 
  -3   1  10    80406.91    80218.92    704.18 o 
  -1   1  10     1336.89     1392.97     70.70 o 
   1   1  10    58842.38    57126.01    433.43 o 
   3   1  10      608.45      539.51     57.00 o 
   5   1  10   107977.61   112220.06    976.75 o 
   7   1  10     5587.45     5471.79    117.15 o 
   9   1  10    42317.27    42552.99    795.47 o 
  11   1  10     3822.36     3866.71    202.30 o 
  13   1  10    21459.80    21429.79    504.49 o 
  15   1  10     8108.32     8007.71    409.40 o 
  17   1  10     5348.06     5010.27    311.93 o 
 -20   2  10      265.12      298.29    119.97 o 
 -18   2  10     3638.62     4165.64    283.87 o 
 -16   2  10      842.84      759.03    134.82 o 
 -14   2  10     2146.40     2231.23    189.32 o 
 -12   2  10     6196.08     6314.03    177.59 o 
 -10   2  10      810.49      838.09    141.10 o 
  -8   2  10     1431.44     1374.94    125.20 o 
  -6   2  10    23992.67    24807.34    421.13 o 
  -4   2  10     4609.02     4559.41     90.50 o 
  -2   2  10     7198.21     7242.51    121.75 o 
   0   2  10      124.87      221.08     33.21 o 
   2   2  10      388.62      448.82     58.52 o 
   4   2  10      704.84      794.27     73.88 o 
   6   2  10     6345.86     7051.03    132.76 o 
   8   2  10     1062.92     1235.57     99.83 o 
  10   2  10        8.81      -44.10     44.10 o 
  12   2  10      127.47      174.38     63.59 o 
  14   2  10      182.86      177.54     83.76 o 
  16   2  10      495.36      294.74    121.23 o 
  18   2  10        5.22       42.02     88.23 o 
 -19   3  10     1276.11     1050.53    164.26 o 
 -17   3  10    19891.13    20175.43    512.92 o 
 -15   3  10     3425.13     3603.26    245.62 o 
 -13   3  10    29656.74    28873.61    433.15 o 
 -11   3  10    12116.25    11520.99    442.60 o 
  -9   3  10    23309.49    22858.91    707.50 o 
  -7   3  10    37616.90    38444.52    474.17 o 
  -5   3  10    11406.39    11331.29    243.43 o 
  -3   3  10    46923.50    45849.39    457.85 o 
  -1   3  10     5752.23     6082.78    115.97 o 
   1   3  10    60919.93    57725.40    496.51 o 
   3   3  10    25734.77    26960.46    441.15 o 
   5   3  10    19961.65    19668.36    379.30 o 
   7   3  10    13612.90    13732.07    405.80 o 
   9   3  10    19784.06    19365.00    338.50 o 
  11   3  10    30484.00    30745.73    460.25 o 
  13   3  10     7285.99     6953.23    213.90 o 
  15   3  10    26076.94    26364.67    894.31 o 
  17   3  10     5811.57     5738.40    363.69 o 
 -18   4  10     8275.04     8976.91    480.94 o 
 -16   4  10     6651.24     6613.23    227.61 o 
 -14   4  10     7564.19     7392.50    191.98 o 
 -12   4  10    10326.89    10314.75    213.58 o 
 -10   4  10     2594.84     2764.59    151.21 o 
  -8   4  10    28494.66    28020.71    399.63 o 
  -6   4  10     3626.02     3791.06    132.40 o 
  -4   4  10    34760.04    35269.89    424.09 o 
  -2   4  10    10899.23    11113.81    164.70 o 
   0   4  10    47380.68    48447.31    558.79 o 
   2   4  10    19344.20    20046.13    309.79 o 
   4   4  10    13738.62    13325.96    310.48 o 
   6   4  10    35200.43    35450.05    643.90 o 
   8   4  10      319.08      383.15     86.58 o 
  10   4  10     8797.28     8637.07    235.16 o 
  12   4  10       17.96      122.92     60.40 o 
  14   4  10    16381.85    15975.57    456.66 o 
  16   4  10      250.79      195.27     99.03 o 
 -17   5  10      192.04      279.49    105.04 o 
 -15   5  10      181.24      282.61     68.36 o 
 -13   5  10      589.80      576.82    122.84 o 
 -11   5  10     3053.54     3060.24    164.26 o 
  -9   5  10     1810.63     1738.03    120.76 o 
  -7   5  10     2629.59     2499.33    135.66 o 
  -5   5  10      202.60      403.06     60.49 o 
  -3   5  10      894.23     1036.69     64.28 o 
  -1   5  10       20.88       -8.42     25.93 o 
   1   5  10     4971.35     5004.25    160.18 o 
   3   5  10       57.05       11.15     55.14 o 
   5   5  10     6118.25     5664.57    498.83 o 
   7   5  10       20.78      -19.39     61.61 o 
   9   5  10     2257.55     2362.08    182.69 o 
  11   5  10      120.96      122.67     65.45 o 
  13   5  10      204.62      205.87     75.10 o 
  15   5  10      404.61      594.31    132.01 o 
 -16   6  10     1065.43     1076.32    121.38 o 
 -14   6  10     5834.59     6393.50    318.02 o 
 -12   6  10     8104.80     8055.17    230.13 o 
 -10   6  10     9073.07     8840.75    251.31 o 
  -8   6  10    21884.12    22017.55    356.27 o 
  -6   6  10    24095.18    23462.99    493.77 o 
  -4   6  10     6801.49     6922.73    168.04 o 
  -2   6  10      788.54      867.31     84.72 o 
   0   6  10     7670.91     7110.93    330.67 o 
   2   6  10     1357.48     1343.48    131.71 o 
   4   6  10      536.02      897.63    114.31 o 
   6   6  10     5182.07     5219.79    225.92 o 
   8   6  10      487.12      413.37     98.37 o 
  10   6  10     2923.09     2953.47    217.48 o 
  12   6  10     1140.72     1259.45    138.78 o 
  14   6  10      265.03      402.58     92.30 o 
 -15   7  10      137.95      189.46    119.24 o 
 -13   7  10    24115.00    23617.80    418.98 o 
 -11   7  10     3607.24     3554.51    161.65 o 
  -9   7  10    26500.62    26627.60    411.79 o 
  -7   7  10    18366.65    18508.54    418.32 o 
  -5   7  10    15333.02    15794.26    380.20 o 
  -3   7  10    15363.15    14659.88    435.23 o 
  -1   7  10     1310.35     1174.91    134.35 o 
   1   7  10     8874.17     8709.94    284.19 o 
   3   7  10     2302.74     2642.50    189.57 o 
   5   7  10    12935.52    12796.77    894.31 o 
   7   7  10     2831.54     2858.92    209.26 o 
   9   7  10    12601.58    12450.84    626.02 o 
  11   7  10    13562.10    13699.37    414.94 o 
  13   7  10     3957.94     4259.44    270.16 o 
 -14   8  10     4324.94     4280.77    321.95 o 
 -12   8  10     4048.64     4039.67    226.36 o 
 -10   8  10     4249.70     4331.35    262.33 o 
  -8   8  10     6768.49     6906.69    335.86 o 
  -6   8  10      459.09      443.88     97.39 o 
  -4   8  10    11814.81    11406.26    435.23 o 
  -2   8  10      816.57      761.94    110.78 o 
   0   8  10     1104.83      982.37    180.85 o 
   2   8  10     7680.49     6969.80    564.41 o 
   4   8  10      537.15      436.82    100.13 o 
   6   8  10     4740.34     4563.85    411.38 o 
   8   8  10      224.98      508.90    112.32 o 
  10   8  10     5298.98     5394.92    272.62 o 
  12   8  10      735.01      740.40    143.74 o 
 -11   9  10      999.60      910.21    202.71 o 
  -9   9  10      667.85      606.94    113.18 o 
  -7   9  10     2823.58     3206.64    218.61 o 
  -5   9  10      426.51      411.47     96.23 o 
  -3   9  10     3767.12     3963.49    217.65 o 
  -1   9  10     1266.26      838.67    202.71 o 
   1   9  10     8107.27     7973.79    476.97 o 
   3   9  10     3052.54     2941.63    221.21 o 
   5   9  10     8635.77     7911.59    309.01 o 
   7   9  10     2806.83     2938.67    231.86 o 
   9   9  10     5172.31     5206.50    518.70 o 
 -10  10  10     3055.26     3426.21    349.78 o 
  -8  10  10     9371.22     9845.38    496.84 o 
  -6  10  10     2112.74     1959.54    274.26 o 
  -4  10  10    17634.86    18094.00    520.69 o 
  -2  10  10      940.27     1120.87    222.58 o 
   0  10  10     9228.28     8486.03    472.99 o 
   2  10  10     4800.98     4769.66    417.35 o 
   4  10  10     2910.12     3014.10    241.66 o 
   6  10  10     4625.66     4550.79    292.30 o 
   8  10  10       14.08      -69.39     84.86 o 
  -5  11  10     2832.87     3267.22    357.72 o 
  -3  11  10     2157.50     2273.54    302.08 o 
  -1  11  10     1141.23     1371.28    258.36 o 
   1  11  10     7472.02     6764.97    449.14 o 
   3  11  10      464.20      234.51    170.91 o 
 -19   1  11     5280.44     5215.92    297.10 o 
 -17   1  11    11815.80    10635.07    490.88 o 
 -15   1  11    10368.13    10320.27    415.36 o 
 -13   1  11     3399.81     3258.42    218.74 o 
 -11   1  11    27862.36    28065.15    637.94 o 
  -9   1  11        3.06        1.67     53.18 o 
  -7   1  11    62349.72    62856.70   1524.30 o 
  -5   1  11        7.55      215.92    125.20 o 
  -3   1  11    45966.16    46150.71    459.01 o 
  -1   1  11    30691.93    30274.45    349.20 o 
   1   1  11    17233.49    16280.76    189.44 o 
   3   1  11    35245.20    35325.31    419.71 o 
   5   1  11     2528.56     2409.26     91.49 o 
   7   1  11    46166.18    46042.12    569.11 o 
   9   1  11     2278.03     2230.11    120.55 o 
  11   1  11    20107.91    19510.63    460.90 o 
  13   1  11      152.80      103.56     78.54 o 
  15   1  11    19175.39    19334.47    508.69 o 
  17   1  11      639.14      934.12    164.95 o 
 -20   2  11     6958.09     6711.09    324.61 o 
 -18   2  11      175.14      305.37    113.80 o 
 -16   2  11    15575.13    14608.49    461.07 o 
 -14   2  11       46.01      158.66     84.18 o 
 -12   2  11    13079.85    13051.89    363.69 o 
 -10   2  11    19826.69    21006.81    439.21 o 
  -8   2  11     4510.26     4818.41    191.06 o 
  -6   2  11    13218.41    13261.49    363.69 o 
  -4   2  11     6675.16     6620.31    116.78 o 
  -2   2  11    36546.71    36102.00    346.06 o 
   0   2  11    14326.98    14803.15    198.50 o 
   2   2  11    43289.10    43165.54    463.55 o 
   4   2  11     4506.33     4317.55    136.71 o 
   6   2  11    42314.68    41898.51    408.99 o 
   8   2  11    39664.98    39393.12    574.37 o 
  10   2  11    19849.23    21132.96    356.25 o 
  12   2  11    43813.35    42699.30   1331.53 o 
  14   2  11     6615.20     7142.11    373.62 o 
  16   2  11    21324.55    20627.97    542.41 o 
 -19   3  11      897.18     1022.13    162.96 o 
 -17   3  11     3475.66     3134.58    377.60 o 
 -15   3  11        4.12       21.86     81.51 o 
 -13   3  11       98.15      109.39     62.28 o 
 -11   3  11     1888.47     1923.29    212.65 o 
  -9   3  11     3151.39     3117.50    175.40 o 
  -7   3  11      615.88      673.53     76.40 o 
  -5   3  11    10093.59    10055.11    208.67 o 
  -3   3  11     8946.15     9173.61    146.28 o 
  -1   3  11     6767.60     5835.42    118.82 o 
   1   3  11     2977.98     3702.38     98.29 o 
   3   3  11    10296.13    10525.95    259.69 o 
   5   3  11       50.28      233.48    206.69 o 
   7   3  11    20452.96    19743.52    498.66 o 
   9   3  11     3542.19     3624.28    165.41 o 
  11   3  11    12954.23    12499.79    281.15 o 
  13   3  11       38.64      -37.55     65.65 o 
  15   3  11    12246.75    11674.78    407.41 o 
  17   3  11       64.75       93.08     93.37 o 
 -18   4  11     1182.41     1183.05    194.76 o 
 -16   4  11     4267.11     4109.54    207.59 o 
 -14   4  11     5255.33     5421.42    166.11 o 
 -12   4  11      227.55      345.01     77.19 o 
 -10   4  11     8770.97     8712.39    225.27 o 
  -8   4  11     2370.70     2254.73    130.34 o 
  -6   4  11     4647.98     4224.27    143.05 o 
  -4   4  11     1186.15     1475.78     94.16 o 
  -2   4  11      517.89      400.74     43.50 o 
   0   4  11     6897.52     7009.14    155.55 o 
   2   4  11     5246.84     5600.63    162.29 o 
   4   4  11      390.57      250.93     72.55 o 
   6   4  11        9.79       12.68     58.82 o 
   8   4  11     2362.95     2611.00    150.99 o 
  10   4  11      129.26      188.73     65.59 o 
  12   4  11     2112.02     2114.13    178.57 o 
  14   4  11      110.44      105.02     89.81 o 
  16   4  11      585.00      606.44    134.91 o 
 -17   5  11     7552.54     7752.70    320.37 o 
 -15   5  11    22979.32    24205.12    437.85 o 
 -13   5  11     5913.76     5754.41    204.01 o 
 -11   5  11    45983.79    46426.10    910.29 o 
  -9   5  11    10429.22    10638.67    246.54 o 
  -7   5  11    60960.25    61079.29    676.27 o 
  -5   5  11     1307.21     1373.04     95.93 o 
  -3   5  11    48726.86    47822.68    633.61 o 
  -1   5  11    13806.29    13640.30    193.09 o 
   1   5  11    30513.21    30313.38    417.33 o 
   3   5  11    32956.70    33365.89    868.48 o 
   5   5  11    10795.63    10189.91    381.57 o 
   7   5  11    25386.57    25211.72    504.44 o 
   9   5  11     9844.68     9621.62    311.02 o 
  11   5  11    19543.10    19346.20    421.29 o 
  13   5  11     2465.32     2788.77    180.61 o 
  15   5  11     9362.99     9692.41    763.15 o 
 -16   6  11     6555.40     6886.31    296.50 o 
 -14   6  11     2169.90     2291.94    158.24 o 
 -12   6  11     3372.15     3994.90    177.33 o 
 -10   6  11     8422.98     8274.29    224.21 o 
  -8   6  11     7165.41     6827.22    301.35 o 
  -6   6  11    10618.68     9883.67    220.18 o 
  -4   6  11     2586.64     2843.65    256.37 o 
  -2   6  11     5732.67     5770.30    170.07 o 
   0   6  11       16.15      -39.28     39.28 o 
   2   6  11    10941.62    10910.83    304.46 o 
   4   6  11      255.40      269.32     80.93 o 
   6   6  11     4835.16     4627.54    321.95 o 
   8   6  11     1456.80     1592.03    196.75 o 
  10   6  11     1882.04     1700.51    172.42 o 
  12   6  11     4884.27     4880.80    223.87 o 
  14   6  11      654.01      598.11    106.46 o 
 -15   7  11     1226.42     1138.57    172.90 o 
 -13   7  11      611.95      782.69    151.69 o 
 -11   7  11     3839.03     3813.64    179.49 o 
  -9   7  11      228.35      285.80     88.23 o 
  -7   7  11      416.77      685.47    194.76 o 
  -5   7  11      577.13      499.95    125.20 o 
  -3   7  11     7348.87     8041.14    272.72 o 
  -1   7  11      154.40      197.59     61.92 o 
   1   7  11      544.26      509.24     96.46 o 
   3   7  11      908.90      858.53    268.29 o 
   5   7  11      506.19      377.40     97.89 o 
   7   7  11     1837.85     1651.48    169.88 o 
   9   7  11      260.75      317.65    133.15 o 
  11   7  11     1446.86     1088.18    210.66 o 
  13   7  11        7.35      -65.68     65.68 o 
 -14   8  11     1184.49     1061.25    206.69 o 
 -12   8  11    11737.03    11150.48    355.13 o 
 -10   8  11     8171.87     7569.42    286.02 o 
  -8   8  11     8777.09     8514.60    296.02 o 
  -6   8  11     4079.59     4371.34    226.29 o 
  -4   8  11        5.94        2.60    107.32 o 
  -2   8  11     2000.54     2077.40    172.42 o 
   0   8  11      305.17      230.79     84.86 o 
   2   8  11    10565.63    10625.88    417.35 o 
   4   8  11     3984.32     3903.76    226.88 o 
   6   8  11     7212.79     7564.71    300.57 o 
   8   8  11     6079.38     6161.66    279.64 o 
  10   8  11     4035.76     3864.44    269.77 o 
  12   8  11     8605.34     8674.57    355.33 o 
 -11   9  11    18383.34    17678.48    455.62 o 
  -9   9  11       81.05      -22.68     71.30 o 
  -7   9  11    16838.19    17826.59    441.16 o 
  -5   9  11      750.86      808.70    194.76 o 
  -3   9  11    11998.51    12139.66    358.79 o 
  -1   9  11    11003.73    10930.48    520.69 o 
   1   9  11     5727.18     7081.49    417.35 o 
   3   9  11     6947.64     6949.60    285.64 o 
   5   9  11     4420.33     4830.77    371.64 o 
   7   9  11    13035.47    12557.12    504.79 o 
   9   9  11      689.35      556.42    132.10 o 
  -8  10  11     2639.59     2420.60    298.10 o 
  -6  10  11     1277.93     1168.57    230.53 o 
  -4  10  11     3612.95     3718.39    242.15 o 
  -2  10  11     1070.13      862.51    214.63 o 
   0  10  11      529.14      639.93    194.76 o 
   2  10  11      775.70      748.71    184.82 o 
   4  10  11       18.97       25.87     82.88 o 
   6  10  11      294.80      249.99    178.86 o 
  -3  11  11     9058.57     9336.62    520.69 o 
  -1  11  11     2088.19     2162.25    302.08 o 
   1  11  11     4136.27     3521.60    389.52 o 
 -20   0  12     5316.93     5656.03    500.81 o 
 -18   0  12    13182.86    13319.29    604.16 o 
 -16   0  12       52.70       11.92    119.24 o 
 -14   0  12     9032.85     8283.32    429.27 o 
 -12   0  12      592.98      747.25    162.96 o 
 -10   0  12    45302.77    44616.23    993.68 o 
  -8   0  12     8084.45     7615.56    345.80 o 
  -6   0  12     1216.97      903.42     91.42 o 
  -4   0  12    17679.57    17030.49    480.94 o 
  -2   0  12    28460.69    28474.84    407.27 o 
   0   0  12    64956.14    63325.66    985.73 o 
   2   0  12      952.40     1207.80     80.11 o 
   4   0  12    84285.12    84048.30    979.42 o 
   6   0  12     4494.87     4045.48    208.67 o 
   8   0  12    70025.61    70525.38    963.87 o 
  10   0  12     5919.81     6462.89    365.67 o 
  12   0  12    16799.21    17206.56    635.96 o 
  14   0  12    22897.44    22409.47    771.10 o 
  16   0  12     9365.42     9563.18    512.74 o 
 -19   1  12    11245.76    10724.62    653.84 o 
 -17   1  12     1878.95     1623.82    185.43 o 
 -15   1  12    17595.46    16520.85    444.04 o 
 -13   1  12     1469.05     1271.57    148.96 o 
 -11   1  12     8330.76     8043.80    274.02 o 
  -9   1  12     4927.39     4869.90    282.21 o 
  -7   1  12    13700.00    14687.27    331.61 o 
  -5   1  12      728.17      672.29     85.69 o 
  -3   1  12     3875.28     4233.57    121.91 o 
  -1   1  12    11974.94    11937.35    330.07 o 
   1   1  12      780.37     1015.75     57.97 o 
   3   1  12     5583.21     5395.14    147.55 o 
   5   1  12     6661.18     6547.26    139.82 o 
   7   1  12     6371.77     6258.05    138.15 o 
   9   1  12    18902.07    19398.77    327.49 o 
  11   1  12     1225.19     1378.42    153.00 o 
  13   1  12     2396.35     2497.53    211.85 o 
  15   1  12     1734.05     2132.96    365.67 o 
  17   1  12     2572.84     2866.80    568.39 o 
 -20   2  12      897.44      906.15    161.15 o 
 -18   2  12     1540.87     1457.93    178.32 o 
 -16   2  12       10.92      129.65    107.32 o 
 -14   2  12     5090.99     5120.13    245.91 o 
 -12   2  12     3208.36     3223.16    216.36 o 
 -10   2  12     1688.60     1844.98    155.81 o 
  -8   2  12      143.90      143.09     91.42 o 
  -6   2  12     4223.92     4371.48    172.01 o 
  -4   2  12     9583.93     9298.27    200.82 o 
  -2   2  12     2737.07     2592.44     88.92 o 
   0   2  12    15566.02    16934.26    222.67 o 
   2   2  12     1848.91     1911.35     87.92 o 
   4   2  12    24776.76    24842.16    357.81 o 
   6   2  12     1248.50     1318.98    118.76 o 
   8   2  12    10644.30    10912.22    244.73 o 
  10   2  12       11.71       26.10     50.78 o 
  12   2  12     2189.82     2227.83    197.41 o 
  14   2  12     3535.50     3364.76    413.37 o 
  16   2  12     2009.75     1701.14    193.87 o 
 -19   3  12    22262.02    21911.21    571.94 o 
 -17   3  12       63.67      182.27     99.37 o 
 -15   3  12    18431.75    18730.96    474.76 o 
 -13   3  12     1597.04     1767.12    167.51 o 
 -11   3  12    16843.30    17204.50    407.27 o 
  -9   3  12    14361.90    14569.61    352.04 o 
  -7   3  12    27680.11    28662.83    409.07 o 
  -5   3  12    18424.01    18204.66    445.11 o 
  -3   3  12      971.94     1381.00     66.38 o 
  -1   3  12    41370.29    41402.68    398.56 o 
   1   3  12        3.42       57.67     31.01 o 
   3   3  12    14279.10    13427.00    375.61 o 
   5   3  12     1030.85     1374.77    192.77 o 
   7   3  12    12259.04    12594.50    330.38 o 
   9   3  12     6131.64     6255.68    197.21 o 
  11   3  12     4372.25     4371.84    180.34 o 
  13   3  12     7485.22     7111.98    302.05 o 
  15   3  12       95.43      166.77    123.22 o 
  17   3  12     6727.94     6488.38    317.59 o 
 -18   4  12     6104.71     6131.10    236.86 o 
 -16   4  12      404.04      370.97     91.79 o 
 -14   4  12    14695.98    14108.05    324.06 o 
 -12   4  12      846.28      917.80    103.91 o 
 -10   4  12    12372.58    11857.69    270.41 o 
  -8   4  12      101.62       55.59     50.73 o 
  -6   4  12    24004.06    25000.81    372.08 o 
  -4   4  12    24822.26    24903.95    331.12 o 
  -2   4  12    16874.99    16365.52    219.01 o 
   0   4  12    36790.81    35902.16    366.18 o 
   2   4  12      513.05      589.26     71.16 o 
   4   4  12    59469.38    59527.84    989.70 o 
   6   4  12     5359.48     5490.91    217.70 o 
   8   4  12    33815.07    33239.72    692.13 o 
  10   4  12     2851.01     2617.26    247.82 o 
  12   4  12    25963.33    25059.66    443.29 o 
  14   4  12     7095.11     7297.22    317.59 o 
  16   4  12     3752.87     3778.55    281.19 o 
 -17   5  12       28.74       61.93     73.21 o 
 -15   5  12       20.92       -2.54     67.48 o 
 -13   5  12      395.40      445.04     86.99 o 
 -11   5  12       30.52       93.33     61.92 o 
  -9   5  12       12.16       13.21     54.36 o 
  -7   5  12      700.68      682.52    133.70 o 
  -5   5  12      391.23      362.89     61.05 o 
  -3   5  12      218.32      420.67     73.25 o 
  -1   5  12     1585.08     1808.80     80.89 o 
   1   5  12     4581.24     4700.66    156.39 o 
   3   5  12       64.17      112.88     66.14 o 
   5   5  12     2955.06     2727.50    186.51 o 
   7   5  12      446.64      428.96     98.37 o 
   9   5  12     7667.93     7977.86    286.53 o 
  11   5  12      404.38      452.85     90.13 o 
  13   5  12     3656.55     3748.22    210.50 o 
  15   5  12      103.32       73.96    113.28 o 
 -16   6  12      373.44      518.10    100.50 o 
 -14   6  12    14896.28    15116.79    395.57 o 
 -12   6  12     1660.32     1789.45    139.95 o 
 -10   6  12     6215.98     6236.74    200.06 o 
  -8   6  12    11219.34    11711.77    259.88 o 
  -6   6  12     5344.39     5384.37    168.00 o 
  -4   6  12    13470.72    13417.57    351.71 o 
  -2   6  12    25456.90    24967.15    524.18 o 
   0   6  12    26735.46    26256.49    723.13 o 
   2   6  12     3002.95     3055.93    258.36 o 
   4   6  12    36451.98    36780.82    634.51 o 
   6   6  12       16.25      -47.43     62.82 o 
   8   6  12    20650.88    20344.98    651.85 o 
  10   6  12     2873.73     2633.82    213.10 o 
  12   6  12     3243.01     3179.54    225.72 o 
  14   6  12     2942.56     3190.41    269.18 o 
 -15   7  12    11975.15    12037.87    312.85 o 
 -13   7  12    11570.38    11609.72    295.08 o 
 -11   7  12    11738.24    11313.16    334.72 o 
  -9   7  12    16888.42    16628.48    900.27 o 
  -7   7  12     7550.44     7196.46    268.72 o 
  -5   7  12    15660.09    15501.75    393.00 o 
  -3   7  12      655.83      699.83    110.99 o 
  -1   7  12    23075.01    23707.94    386.37 o 
   1   7  12        5.59      -59.53     59.53 o 
   3   7  12    36740.86    34883.12    628.36 o 
   5   7  12     1055.84     1263.93    166.94 o 
   7   7  12    13187.78    12824.51    383.63 o 
   9   7  12     3362.49     3213.87    236.09 o 
  11   7  12     1197.38     1137.00    178.86 o 
  13   7  12     5778.35     5260.55    267.47 o 
 -14   8  12     3496.56     3534.13    405.42 o 
 -12   8  12       24.38      146.44    131.17 o 
 -10   8  12     5526.48     5641.28    256.88 o 
  -8   8  12      134.76      149.21     84.04 o 
  -6   8  12     5944.34     6176.65    256.23 o 
  -4   8  12     1246.33     1523.27    208.67 o 
  -2   8  12     4726.19     4802.29    395.48 o 
   0   8  12     2915.56     2963.88    205.33 o 
   2   8  12     5377.36     5672.48    504.79 o 
   4   8  12     2906.67     3458.53    304.07 o 
   6   8  12      635.01      608.29    129.19 o 
   8   8  12     1995.65     1821.85    189.57 o 
  10   8  12      548.26      657.73    132.01 o 
 -11   9  12     1986.94     1998.11    220.60 o 
  -9   9  12      557.71      726.40    130.67 o 
  -7   9  12     7663.08     7119.02    317.98 o 
  -5   9  12        3.51      -39.83     64.93 o 
  -3   9  12      125.48       81.07    127.19 o 
  -1   9  12     1641.84     1717.08    254.38 o 
   1   9  12        6.94      -69.59     69.59 o 
   3   9  12     1978.80     2422.42    206.56 o 
   5   9  12       17.33        8.08     86.99 o 
   7   9  12      960.67      759.16    140.25 o 
   9   9  12        2.09      -59.21    111.29 o 
  -8  10  12     1888.28     1828.37    270.28 o 
  -6  10  12     6514.78     7152.88    457.09 o 
  -4  10  12     8520.42     8455.67    318.59 o 
  -2  10  12     9867.49    10882.78    548.51 o 
   0  10  12    18043.76    18661.31    727.37 o 
   2  10  12      210.44      137.68     95.48 o 
   4  10  12     9056.26     9654.95    364.56 o 
   6  10  12        8.16       61.55     90.72 o 
 -19   1  13     1838.46     1856.92    203.75 o 
 -17   1  13     8137.94     8236.67    335.78 o 
 -15   1  13     1032.28      797.25    131.74 o 
 -13   1  13    10821.53    10764.25    393.50 o 
 -11   1  13     2294.04     2671.63    274.26 o 
  -9   1  13    18766.51    17935.37    401.79 o 
  -7   1  13     1805.19     1728.25    359.71 o 
  -5   1  13     2795.24     2616.31    292.52 o 
  -3   1  13    26575.87    26719.33    483.71 o 
  -1   1  13     3437.89     3714.29     94.01 o 
   1   1  13    14430.84    14418.72    188.76 o 
   3   1  13      406.46      529.17     64.91 o 
   5   1  13    13348.28    13123.94    317.83 o 
   7   1  13     4245.25     4091.19    118.42 o 
   9   1  13      472.93      471.37     76.04 o 
  11   1  13     4202.10     4177.60    262.33 o 
  13   1  13     3789.18     3873.37    262.78 o 
  15   1  13    10137.94    10716.15    739.30 o 
  17   1  13       73.29      132.13    174.89 o 
 -18   2  13    27301.88    27031.95    632.30 o 
 -16   2  13     4234.39     4468.47    445.17 o 
 -14   2  13    36297.92    37505.29   2011.21 o 
 -12   2  13    28104.08    26809.59    546.52 o 
 -10   2  13    15421.66    14855.18    370.71 o 
  -8   2  13    35025.41    34487.71    842.64 o 
  -6   2  13     5863.58     5497.69    199.31 o 
  -4   2  13    43507.94    42610.03    398.79 o 
  -2   2  13     2327.57     2192.56     82.93 o 
   0   2  13    27108.34    27233.68    307.91 o 
   2   2  13    13519.48    13499.69    210.68 o 
   4   2  13    19208.79    19345.69    315.47 o 
   6   2  13    36280.38    36864.77    393.67 o 
   8   2  13    40787.57    40098.55    529.57 o 
  10   2  13    29834.36    30341.82    457.40 o 
  12   2  13      119.48       53.19     81.48 o 
  14   2  13    21625.10    21279.40    543.79 o 
  16   2  13      909.59      745.63    144.23 o 
 -19   3  13     3914.38     4004.07    290.07 o 
 -17   3  13     6077.52     6204.54    292.30 o 
 -15   3  13     2761.81     2545.90    212.18 o 
 -13   3  13     2218.57     2215.58    189.57 o 
 -11   3  13     2086.37     2203.14    178.45 o 
  -9   3  13      771.72      825.16    155.01 o 
  -7   3  13       48.23        2.30     60.50 o 
  -5   3  13     4918.35     5626.80    172.99 o 
  -3   3  13        4.31        8.38     53.48 o 
  -1   3  13      868.15      780.59     58.45 o 
   1   3  13     1408.65     1244.09     82.04 o 
   3   3  13        3.96       79.22     59.21 o 
   5   3  13     3837.20     3803.75    198.62 o 
   7   3  13     7618.84     7863.71    215.92 o 
   9   3  13      355.20      529.17     83.23 o 
  11   3  13       32.83      102.64     63.63 o 
  13   3  13     1312.91     1615.42    182.62 o 
  15   3  13     3493.06     3998.73    285.01 o 
 -18   4  13     5557.76     5293.07    226.03 o 
 -16   4  13     1693.36     1921.30    159.61 o 
 -14   4  13      516.22      673.28    102.92 o 
 -12   4  13     6539.12     6107.28    348.07 o 
 -10   4  13     4059.66     4231.10    177.14 o 
  -8   4  13    11310.43    11135.41    461.45 o 
  -6   4  13     1549.81     1636.35    133.68 o 
  -4   4  13    28304.44    27598.77    325.86 o 
  -2   4  13     2161.80     2148.49     95.23 o 
   0   4  13    32042.03    32541.76    351.40 o 
   2   4  13      411.16      425.27     69.43 o 
   4   4  13    12979.29    12991.79    327.20 o 
   6   4  13     5001.11     4989.62    214.99 o 
   8   4  13     6804.06     6768.31    212.70 o 
  10   4  13     1371.34     1502.53    127.43 o 
  12   4  13      327.90      617.57    117.46 o 
  14   4  13     4554.18     4597.96    443.18 o 
 -17   5  13     5783.17     5470.42    226.18 o 
 -15   5  13       31.26       21.20    100.87 o 
 -13   5  13    10041.13    10074.32    366.87 o 
 -11   5  13       41.63      147.24     67.22 o 
  -9   5  13    28179.24    27347.31    430.73 o 
  -7   5  13    16158.05    16012.71    303.64 o 
  -5   5  13    10001.41    10067.06    223.45 o 
  -3   5  13    22423.93    22928.21    281.49 o 
  -1   5  13     3647.30     3447.31    138.27 o 
   1   5  13    31629.41    31741.35    445.36 o 
   3   5  13      898.44      953.91    116.00 o 
   5   5  13    13630.06    13577.01    355.13 o 
   7   5  13     1761.78     1886.84    169.88 o 
   9   5  13    13996.18    14450.04    328.24 o 
  11   5  13     5257.06     5663.79    215.01 o 
  13   5  13     1252.71     1614.85    171.71 o 
 -16   6  13     3274.37     3148.90    197.27 o 
 -14   6  13     6398.89     6348.67    306.60 o 
 -12   6  13    10387.15    10184.25    521.59 o 
 -10   6  13      401.73      388.00     79.05 o 
  -8   6  13     8042.28     8100.27    220.44 o 
  -6   6  13      457.41      459.98     97.39 o 
  -4   6  13    20720.40    20972.71    657.82 o 
  -2   6  13     2643.68     2579.01    133.10 o 
   0   6  13     9976.52     9631.62    232.07 o 
   2   6  13      567.13      457.36    105.33 o 
   4   6  13     5020.11     5168.42    227.50 o 
   6   6  13     1441.03     1887.09    228.55 o 
   8   6  13      991.78     1018.82    155.01 o 
  10   6  13     2495.99     2662.25    178.62 o 
  12   6  13       73.06      126.14     76.40 o 
 -15   7  13      309.60      233.33     86.36 o 
 -13   7  13      268.97      350.73    110.78 o 
 -11   7  13      882.14      805.51    134.56 o 
  -9   7  13      945.85     1329.19    150.34 o 
  -7   7  13      316.03      231.65    141.10 o 
  -5   7  13      287.40      224.57     87.13 o 
  -3   7  13     3318.29     3322.70    300.09 o 
  -1   7  13     1145.89     1063.13    142.89 o 
   1   7  13      878.41      931.00    121.65 o 
   3   7  13     1045.98     1239.25    139.42 o 
   5   7  13       18.29      110.16     95.39 o 
   7   7  13      184.26      171.64     91.60 o 
   9   7  13      227.82      201.83    101.06 o 
  11   7  13      370.88      286.90     87.76 o 
 -12   8  13    11498.88    12480.41    393.00 o 
 -10   8  13     1737.22     2092.58    476.97 o 
  -8   8  13    24544.08    25329.89    551.84 o 
  -6   8  13      978.67      991.89    136.35 o 
  -4   8  13    25631.10    26605.59    557.95 o 
  -2   8  13     3773.41     4218.44    221.18 o 
   0   8  13    39656.27    39953.41    709.49 o 
   2   8  13     7181.22     7197.19    282.37 o 
   4   8  13    20750.86    20898.86    499.98 o 
   6   8  13    10706.88    10467.17    358.34 o 
   8   8  13    15202.22    15485.18    530.63 o 
  10   8  13    10981.28    10599.58    383.57 o 
 -11   9  13     2180.29     2146.44    198.13 o 
  -9   9  13     3177.77     3249.16    237.48 o 
  -7   9  13     6422.75     5967.91    349.78 o 
  -5   9  13     8225.94     8216.18    311.36 o 
  -3   9  13    25349.29    23271.61    530.99 o 
  -1   9  13     3209.26     2901.55    341.83 o 
   1   9  13    17650.94    17350.51    870.46 o 
   3   9  13      498.06      567.05    121.29 o 
   5   9  13    24646.78    24373.63    703.53 o 
   7   9  13       56.32      177.13     96.20 o 
  -6  10  13     2403.45     2586.86    217.28 o 
  -4  10  13     3644.97     4032.64    266.82 o 
  -2  10  13        0.81      135.14    147.06 o 
   0  10  13     2949.51     3473.91    377.60 o 
   2  10  13     1099.67     1244.53    164.26 o 
   4  10  13      428.44      248.25    174.89 o 
 -18   0  14     1164.54     1641.56    274.26 o 
 -16   0  14    35141.88    37735.99   1041.38 o 
 -14   0  14     1844.14     1876.07    258.36 o 
 -12   0  14    20461.36    20418.13    667.75 o 
 -10   0  14      364.87      504.79    143.09 o 
  -8   0  14    38458.80    38463.36    890.34 o 
  -6   0  14       27.48       62.27     67.57 o 
  -4   0  14    12930.26    12284.00    240.42 o 
  -2   0  14     7584.81     7761.84    202.46 o 
   0   0  14     3888.79     3734.59    149.87 o 
   2   0  14    25635.49    25184.05    352.39 o 
   4   0  14      173.76      192.77     67.45 o 
   6   0  14     8347.75     8287.92    237.76 o 
   8   0  14     6893.52     7049.87    223.99 o 
  10   0  14       48.41       59.62     91.42 o 
  12   0  14    11137.84    11204.74    528.64 o 
  14   0  14      259.34      262.33    143.09 o 
  16   0  14     8826.27     9420.09    532.61 o 
 -19   1  14     7458.19     6810.78    323.21 o 
 -17   1  14     9043.39     9264.11    387.54 o 
 -15   1  14    11529.96    10987.74    596.21 o 
 -13   1  14     9139.75     8634.49    309.12 o 
 -11   1  14    16051.06    15254.12    391.88 o 
  -9   1  14       13.09       46.37     62.82 o 
  -7   1  14     2141.17     2297.19    162.36 o 
  -5   1  14     2631.96     2741.33     92.10 o 
  -3   1  14    22671.59    23149.17    330.61 o 
  -1   1  14     6469.23     6431.80    122.35 o 
   1   1  14      201.55      215.82     37.42 o 
   3   1  14     7902.03     7779.28    207.90 o 
   5   1  14      272.08      352.14     52.04 o 
   7   1  14    16623.45    17533.79    254.37 o 
   9   1  14     3910.99     4081.77    164.10 o 
  11   1  14     4537.53     4643.73    237.38 o 
  13   1  14     5558.27     5458.09    271.21 o 
  15   1  14    14464.07    15021.94    469.13 o 
 -18   2  14      550.29      511.22    127.67 o 
 -16   2  14      513.58      408.73    116.61 o 
 -14   2  14       63.04       82.59     82.88 o 
 -12   2  14       26.26      253.65     91.05 o 
 -10   2  14      269.64      306.24     88.50 o 
  -8   2  14     1788.64     1807.85    202.71 o 
  -6   2  14     4004.07     4450.76    449.14 o 
  -4   2  14     2154.46     2326.29    115.05 o 
  -2   2  14     8330.70     8436.49    177.27 o 
   0   2  14     3351.09     3240.29    131.38 o 
   2   2  14     9337.77     9285.56    158.13 o 
   4   2  14     1861.87     1733.01    182.68 o 
   6   2  14     3585.98     3584.84    119.65 o 
   8   2  14     1083.14      915.85     98.38 o 
  10   2  14     1438.62     1261.74    151.46 o 
  12   2  14      824.59      699.64    178.86 o 
  14   2  14     2207.54     2080.55    228.55 o 
  16   2  14      293.54      240.94    106.69 o 
 -17   3  14     4115.61     3990.25    439.21 o 
 -15   3  14     8668.81     8863.84    775.07 o 
 -13   3  14     1758.61     1447.19    329.90 o 
 -11   3  14    28423.30    28185.40    554.44 o 
  -9   3  14     3919.03     3854.22    191.77 o 
  -7   3  14    43106.42    42339.18    666.93 o 
  -5   3  14    23140.23    23935.27    406.71 o 
  -3   3  14    29924.76    29603.22    350.53 o 
  -1   3  14     6170.14     5609.11    130.58 o 
   1   3  14    24159.13    24253.12    299.39 o 
   3   3  14    24798.02    23094.01    820.78 o 
   5   3  14    12188.65    12853.19    390.42 o 
   7   3  14    20509.95    20993.87    628.48 o 
   9   3  14    12109.32    11692.63    277.41 o 
  11   3  14    23992.18    25048.41    571.90 o 
  13   3  14     7832.96     7959.39    331.65 o 
  15   3  14    13493.54    13867.91    455.28 o 
 -18   4  14     1322.82     1348.23    143.31 o 
 -16   4  14    17413.63    17281.17    388.31 o 
 -14   4  14      240.02      252.40     81.82 o 
 -12   4  14    13277.99    13678.67    316.90 o 
 -10   4  14     3506.78     3841.46    177.81 o 
  -8   4  14    42834.70    42202.76    556.16 o 
  -6   4  14     8209.93     8184.88    210.07 o 
  -4   4  14    11622.73    11961.34    188.81 o 
  -2   4  14    13189.80    13613.75    401.02 o 
   0   4  14     6266.87     5911.19    152.60 o 
   2   4  14    23301.79    24178.93    379.75 o 
   4   4  14      357.97      407.64     87.70 o 
   6   4  14    22512.13    21807.95    460.70 o 
   8   4  14     1826.56     1701.95    136.40 o 
  10   4  14     2814.90     3011.31    178.26 o 
  12   4  14     5081.55     5352.13    272.45 o 
  14   4  14      467.33      575.31    131.74 o 
 -17   5  14     2512.57     2666.66    188.48 o 
 -15   5  14      328.01      512.70     97.06 o 
 -13   5  14     4512.16     4426.24    206.62 o 
 -11   5  14       46.51      125.47     64.00 o 
  -9   5  14     3559.10     3490.79    188.54 o 
  -7   5  14       98.37       28.05     54.94 o 
  -5   5  14     3455.34     3573.43    151.90 o 
  -3   5  14       10.72       42.76     36.77 o 
  -1   5  14      841.75     1049.65    118.90 o 
   1   5  14      144.62       49.49     50.08 o 
   3   5  14     1617.26     1766.65    153.89 o 
   5   5  14      345.57      300.06     84.04 o 
   7   5  14     1535.59     1703.59    161.15 o 
   9   5  14     1417.66     1441.19    131.49 o 
  11   5  14       23.25      -17.71     67.88 o 
  13   5  14     1115.57      956.15    155.97 o 
 -16   6  14     4033.18     4252.22    234.04 o 
 -14   6  14       88.96       85.86     75.66 o 
 -12   6  14      190.73      204.83     72.79 o 
 -10   6  14     4122.12     3627.32    173.61 o 
  -8   6  14     5225.03     4685.74    172.40 o 
  -6   6  14     1940.89     1989.98    296.12 o 
  -4   6  14     3410.07     3802.28    234.67 o 
  -2   6  14    29408.16    28212.57    478.73 o 
   0   6  14     3097.14     2874.48    145.17 o 
   2   6  14    25805.18    24975.90    637.94 o 
   4   6  14       88.31       62.83    123.22 o 
   6   6  14    11420.81    11388.55    788.98 o 
   8   6  14     3041.81     2687.22    246.43 o 
  10   6  14     3534.32     3694.44    207.21 o 
  12   6  14     2147.32     2484.44    183.15 o 
 -13   7  14       57.77       42.48     87.85 o 
 -11   7  14    10722.79    10729.44    359.62 o 
  -9   7  14     4969.54     4815.86    238.85 o 
  -7   7  14    18281.02    17381.51    439.52 o 
  -5   7  14    14504.92    14396.95    395.54 o 
  -3   7  14    20810.33    21840.12    610.12 o 
  -1   7  14    10603.43    10514.70    255.08 o 
   1   7  14    16641.09    17266.41    413.63 o 
   3   7  14    24345.64    24268.60    546.52 o 
   5   7  14     6611.37     6230.88    329.90 o 
   7   7  14    24815.42    25346.34    685.64 o 
   9   7  14     2165.33     2348.27    209.26 o 
  11   7  14    23345.08    22154.74    779.54 o 
 -12   8  14     1675.78     2009.25    361.70 o 
 -10   8  14     2996.65     3430.26    429.27 o 
  -8   8  14      749.70      948.16    149.05 o 
  -6   8  14    15947.43    15012.37    417.39 o 
  -4   8  14     4984.46     4613.24    373.62 o 
  -2   8  14     9808.68     9166.71    321.90 o 
   0   8  14      277.52      229.56     89.76 o 
   2   8  14    20267.67    20288.64    482.13 o 
   4   8  14     1419.51     1468.75    278.23 o 
   6   8  14     5772.84     5521.61    399.46 o 
   8   8  14      369.50      705.08    137.37 o 
  -9   9  14      142.25      105.82     96.20 o 
  -7   9  14      617.66      584.53    124.48 o 
  -5   9  14     3309.03     3411.37    241.27 o 
  -3   9  14     3162.09     2762.62    218.36 o 
  -1   9  14     1174.10     1570.01    270.28 o 
   1   9  14      600.30      598.33    117.64 o 
   3   9  14     1980.92     1963.66    192.38 o 
   5   9  14       17.86      109.42     94.45 o 
   7   9  14     5643.42     5801.53    290.88 o 
  -6  10  14     5228.70     5121.96    498.83 o 
  -4  10  14     3831.55     4166.10    275.55 o 
  -2  10  14    10064.25    10703.92    556.46 o 
   0  10  14        1.64       11.92    135.14 o 
   2  10  14     8953.28     9860.72    810.84 o 
 -19   1  15    14580.80    15350.89    487.62 o 
 -17   1  15      576.41      737.75    186.81 o 
 -15   1  15    19597.13    20091.70    511.52 o 
 -13   1  15     2813.57     2967.63    220.51 o 
 -11   1  15    11341.11    10801.75    333.04 o 
  -9   1  15    23452.92    23295.71    481.95 o 
  -7   1  15    26699.23    26096.38    494.27 o 
  -5   1  15    31142.06    31395.45    533.65 o 
  -3   1  15     3481.70     3510.19     96.96 o 
  -1   1  15    66810.02    66969.08    541.85 o 
   1   1  15     1092.19     1118.54     69.68 o 
   3   1  15    24903.99    25429.05    316.47 o 
   5   1  15      565.92      589.87     66.13 o 
   7   1  15     9886.46    10109.67    239.47 o 
   9   1  15     4514.16     5000.89    357.72 o 
  11   1  15     4769.21     4582.75    256.93 o 
  13   1  15     7666.58     8118.68    331.50 o 
  15   1  15     1712.92     1754.62    202.13 o 
 -18   2  15     5698.17     5978.03    310.03 o 
 -16   2  15     4230.60     4362.57    286.63 o 
 -14   2  15     9729.94     9803.00    451.13 o 
 -12   2  15     3196.72     3203.20    224.63 o 
 -10   2  15    37485.81    36180.01    641.84 o 
  -8   2  15        8.27       73.41     65.65 o 
  -6   2  15    22118.27    22032.54    439.04 o 
  -4   2  15      542.95      648.26     52.85 o 
  -2   2  15    21465.57    21122.57    270.83 o 
   0   2  15     3958.02     3814.81    114.90 o 
   2   2  15     3160.69     3194.62     98.49 o 
   4   2  15     3159.63     3141.58    142.11 o 
   6   2  15      113.11      132.58     59.31 o 
   8   2  15     7404.56     7472.83    214.78 o 
  10   2  15     8814.15     8956.24    323.21 o 
  12   2  15     5872.65     6231.99    286.51 o 
  14   2  15    10216.18     9967.11    379.39 o 
 -17   3  15     1022.09     1162.13    165.18 o 
 -15   3  15     3225.53     3479.12    251.44 o 
 -13   3  15      844.06      931.83    136.94 o 
 -11   3  15     7726.22     7544.85    279.39 o 
  -9   3  15        6.05        1.06     56.33 o 
  -7   3  15     6056.61     6062.01    191.30 o 
  -5   3  15     1161.40     1152.89    159.21 o 
  -3   3  15     3129.46     2961.55    122.77 o 
  -1   3  15     5600.18     6043.66    140.23 o 
   1   3  15     1408.42     1501.99     87.85 o 
   3   3  15     4068.68     4211.55    186.51 o 
   5   3  15      521.37      378.88     73.76 o 
   7   3  15      997.52      970.65    104.55 o 
   9   3  15      695.18      614.48     90.61 o 
  11   3  15     2717.68     2742.33    272.27 o 
  13   3  15     1099.26     1214.25    164.26 o 
  15   3  15      107.85      240.00    113.18 o 
 -16   4  15       48.34      144.66     78.19 o 
 -14   4  15       51.68       89.98     72.99 o 
 -12   4  15      734.61      853.34    109.30 o 
 -10   4  15      349.08      396.25     81.79 o 
  -8   4  15      160.26      201.25     65.67 o 
  -6   4  15        8.78       53.87     52.75 o 
  -4   4  15    11023.30    10672.04    314.76 o 
  -2   4  15       27.98       65.46     37.78 o 
   0   4  15     9251.23     9077.10    175.11 o 
   2   4  15      914.97      909.04     94.08 o 
   4   4  15    22331.31    22456.63    460.70 o 
   6   4  15     1456.61     1693.12    131.36 o 
   8   4  15     3977.18     4063.05    182.59 o 
  10   4  15      233.27      239.41     76.65 o 
  12   4  15     3433.56     3232.18    375.61 o 
  14   4  15      649.59      592.70    137.72 o 
 -15   5  15     5695.63     6297.78    236.76 o 
 -13   5  15    10023.87     9671.76    278.23 o 
 -11   5  15    11120.70    10488.56    275.10 o 
  -9   5  15    36743.64    36885.63    566.85 o 
  -7   5  15    15375.29    15537.35    450.67 o 
  -5   5  15    50128.82    50179.80    608.92 o 
  -3   5  15      164.16       67.78     79.77 o 
  -1   5  15    62213.18    60461.19    683.75 o 
   1   5  15     4700.53     4402.11    163.06 o 
   3   5  15    39626.47    39780.62    660.27 o 
   5   5  15    15905.54    15528.56    394.52 o 
   7   5  15    36197.90    37051.48    674.46 o 
   9   5  15    18422.62    17706.50    377.94 o 
  11   5  15    11848.94    11690.68    312.10 o 
  13   5  15    20473.66    20324.67    804.88 o 
 -14   6  15     6740.00     6619.88    240.32 o 
 -12   6  15       24.73       66.26     65.42 o 
 -10   6  15     3719.36     3800.30    294.06 o 
  -8   6  15      914.69      928.16    134.56 o 
  -6   6  15     7454.47     7396.17    283.70 o 
  -4   6  15     8324.78     8469.95    296.42 o 
  -2   6  15     4920.92     4905.15    616.08 o 
   0   6  15    10981.80    10708.73    254.12 o 
   2   6  15     5837.67     5482.17    231.85 o 
   4   6  15     9450.81     9975.85    335.86 o 
   6   6  15      972.41     1031.63    141.75 o 
   8   6  15     7912.04     7436.64    647.88 o 
  10   6  15        0.95      -63.95     65.07 o 
  12   6  15     8528.83     9281.54    293.30 o 
 -13   7  15      552.72      563.86    204.70 o 
 -11   7  15      164.85      132.35    214.63 o 
  -9   7  15      673.84      675.92    123.16 o 
  -7   7  15      520.61      400.06    113.28 o 
  -5   7  15      587.57      566.79    117.14 o 
  -3   7  15      799.14      877.10    453.12 o 
  -1   7  15     3185.09     3241.10    220.56 o 
   1   7  15      143.96       67.36     75.00 o 
   3   7  15        7.53       92.16    182.84 o 
   5   7  15      624.62      714.81    224.57 o 
   7   7  15     4701.57     4010.01    265.50 o 
   9   7  15      758.79      716.40    139.10 o 
 -12   8  15      947.99     1286.34    171.44 o 
 -10   8  15     6661.09     6937.34    301.65 o 
  -8   8  15      910.84     1091.66    157.29 o 
  -6   8  15     6449.58     6731.40    286.84 o 
  -4   8  15     3351.81     3094.84    266.31 o 
  -2   8  15     6158.20     6117.31    401.45 o 
   0   8  15     3099.03     3296.27    331.89 o 
   2   8  15      974.02      903.51    131.29 o 
   4   8  15     7738.23     7584.34    302.92 o 
   6   8  15     1022.28      944.79    148.24 o 
   8   8  15     7194.59     7630.07    327.42 o 
  -9   9  15     5977.01     5778.21    282.20 o 
  -7   9  15     4382.04     4148.88    270.33 o 
  -5   9  15    10255.36    10896.13    371.06 o 
  -3   9  15      209.43      243.86    155.01 o 
  -1   9  15    16472.85    17341.70    691.60 o 
   1   9  15     3147.53     3504.66    542.55 o 
   3   9  15    13630.92    13824.95    418.14 o 
   5   9  15     4662.63     4616.79    268.36 o 
 -18   0  16     7439.02     8032.91    492.87 o 
 -16   0  16     5924.22     6633.81    429.27 o 
 -14   0  16     1198.79     1391.15    234.51 o 
 -12   0  16    16296.98    17512.62    635.96 o 
 -10   0  16     7751.41     7838.15    397.47 o 
  -8   0  16    54806.74    54493.41   1156.64 o 
  -6   0  16       11.76       99.37     91.42 o 
  -4   0  16    68877.80    68451.61    818.99 o 
  -2   0  16       33.46      115.17     54.34 o 
   0   0  16    50313.58    50730.91    698.46 o 
   2   0  16     2933.75     2882.08    130.30 o 
   4   0  16     5231.02     5352.87    207.47 o 
   6   0  16    35368.96    35698.61    578.32 o 
   8   0  16    11530.46    12635.63    524.66 o 
  10   0  16    14269.11    14432.21    592.23 o 
  12   0  16      142.07      131.17    119.24 o 
  14   0  16    21350.14    21924.55    810.84 o 
 -17   1  16     5574.58     5321.99    279.55 o 
 -15   1  16       44.01      120.57     96.20 o 
 -13   1  16    19569.92    19612.52    484.77 o 
 -11   1  16     4344.49     4460.00    222.03 o 
  -9   1  16    21207.91    21381.14    467.90 o 
  -7   1  16     1289.37     1461.84    141.41 o 
  -5   1  16    31460.38    32360.51    411.05 o 
  -3   1  16    21695.09    21912.56    265.41 o 
  -1   1  16    10621.13    10638.29    184.62 o 
   1   1  16     4402.73     5042.52    121.34 o 
   3   1  16    10606.49    10580.45    199.98 o 
   5   1  16     4864.89     4979.85    139.92 o 
   7   1  16       88.50      146.85     99.26 o 
   9   1  16     4311.16     4290.89    223.43 o 
  11   1  16      445.92      378.32    107.96 o 
  13   1  16     6364.72     6097.67    655.83 o 
  15   1  16     3331.59     3859.29    329.90 o 
 -18   2  16      871.07      926.64    158.78 o 
 -16   2  16       57.96      257.94    105.81 o 
 -14   2  16     1040.25      999.67    176.88 o 
 -12   2  16     1842.94     1804.30    173.64 o 
 -10   2  16       32.55        7.25     71.30 o 
  -8   2  16       18.62      109.23     72.91 o 
  -6   2  16      180.40      249.67     75.26 o 
  -4   2  16      978.00      981.34     94.48 o 
  -2   2  16       31.07       23.28     34.24 o 
   0   2  16     1822.49     1910.01     88.34 o 
   2   2  16     3271.05     3206.01    104.27 o 
   4   2  16      114.96      162.84     49.67 o 
   6   2  16    15282.91    15068.02    306.80 o 
   8   2  16       88.69       78.65     61.87 o 
  10   2  16     1679.47     2292.74    210.74 o 
  12   2  16      707.64      411.50    116.61 o 
  14   2  16     2689.99     2748.98    246.43 o 
 -17   3  16    11502.51    11522.86    406.06 o 
 -15   3  16     2325.44     2086.66    431.26 o 
 -13   3  16    18409.14    17783.48    576.33 o 
 -11   3  16      282.15      269.02    141.10 o 
  -9   3  16    32092.47    31799.97    489.43 o 
  -7   3  16     1312.87     1055.31    292.14 o 
  -5   3  16     3678.02     3600.46    161.64 o 
  -3   3  16     3915.57     3704.16    146.02 o 
  -1   3  16    11112.83    11253.15    198.98 o 
   1   3  16     6746.43     6476.60    180.72 o 
   3   3  16    10009.36     9992.31    239.06 o 
   5   3  16     9162.27     9389.27    241.51 o 
   7   3  16     2403.99     2401.39    154.47 o 
   9   3  16    21646.89    21438.16    400.23 o 
  11   3  16     1944.10     1797.66    266.31 o 
  13   3  16     9180.58     9022.13    463.05 o 
 -16   4  16     3598.37     3745.27    221.34 o 
 -14   4  16     5041.01     4786.41    213.27 o 
 -12   4  16    14229.46    14812.58    391.89 o 
 -10   4  16     3484.71     3353.05    180.43 o 
  -8   4  16    14638.11    14753.43    354.89 o 
  -6   4  16      216.93      265.76     67.70 o 
  -4   4  16    25860.97    25708.23    535.94 o 
  -2   4  16       22.82       66.83     40.16 o 
   0   4  16    18723.31    18076.62    371.18 o 
   2   4  16     3088.13     3230.16    154.78 o 
   4   4  16     9745.34     9990.79    304.70 o 
   6   4  16    19096.58    19117.08    371.62 o 
   8   4  16      435.79      629.16     95.12 o 
  10   4  16    14265.22    14435.89    337.78 o 
  12   4  16      112.22      -49.57     74.44 o 
 -15   5  16      150.87      222.25     87.79 o 
 -13   5  16     1576.85     1663.46    147.10 o 
 -11   5  16      161.64      199.11     74.04 o 
  -9   5  16       30.11       95.36     74.00 o 
  -7   5  16     1232.43     1069.61    106.28 o 
  -5   5  16      799.37      830.39     94.70 o 
  -3   5  16       21.87       40.53     70.64 o 
  -1   5  16     4046.76     3987.49    155.97 o 
   1   5  16     1020.39     1054.60    108.98 o 
   3   5  16      174.49      180.01     78.67 o 
   5   5  16        3.27       26.55     68.76 o 
   7   5  16      155.92        7.33     61.92 o 
   9   5  16      151.79       83.47     86.19 o 
  11   5  16      235.58      300.78     85.67 o 
 -14   6  16     2181.83     2495.96    177.84 o 
 -12   6  16     2496.97     2423.86    172.21 o 
 -10   6  16     2130.71     1931.90    228.55 o 
  -8   6  16     3150.53     3226.98    229.64 o 
  -6   6  16       46.55       78.89     82.59 o 
  -4   6  16    10241.33     9161.79    318.25 o 
  -2   6  16     1599.32     1711.79    171.37 o 
   0   6  16    12470.83    13007.92    287.87 o 
   2   6  16    22123.07    21634.46    472.51 o 
   4   6  16     2108.49     2257.16    417.35 o 
   6   6  16    14603.30    15111.04    540.56 o 
   8   6  16     4253.71     4206.07    220.00 o 
  10   6  16    12153.61    12790.29    338.31 o 
 -13   7  16    10172.06    10104.74    376.49 o 
 -11   7  16       14.77      -82.69    194.76 o 
  -9   7  16    17886.92    17391.62    520.69 o 
  -7   7  16     2566.60     2429.49    207.92 o 
  -5   7  16     9261.69     9157.85    363.69 o 
  -3   7  16     7883.41     7245.04    288.83 o 
  -1   7  16     2214.23     2302.40    202.30 o 
   1   7  16     5973.11     6539.04    260.58 o 
   3   7  16     1710.68     1767.82    186.81 o 
   5   7  16    16238.32    16038.86    443.18 o 
   7   7  16        3.13       56.03     84.97 o 
   9   7  16    25665.22    25866.25   1506.42 o 
 -10   8  16     2805.74     3040.06    243.00 o 
  -8   8  16     1243.55     1379.82    171.47 o 
  -6   8  16      310.64      284.41    109.30 o 
  -4   8  16     2829.74     3038.36    235.89 o 
  -2   8  16     2114.46     1982.98    193.93 o 
   0   8  16     5769.99     5648.08    401.45 o 
   2   8  16     1716.38     1745.79    240.47 o 
   4   8  16     2091.09     2277.90    205.87 o 
   6   8  16     1745.69     2139.84    209.37 o 
  -7   9  16        0.32      -57.02     81.36 o 
  -5   9  16     3363.99     4046.17    273.76 o 
  -3   9  16       62.79       38.59     86.99 o 
  -1   9  16     1244.66     1426.92    254.38 o 
   1   9  16        7.93      -59.62    143.09 o 
   3   9  16     2574.56     2658.94    224.05 o 
 -17   1  17      260.35      233.30    110.78 o 
 -15   1  17     3757.38     3521.55    257.15 o 
 -13   1  17      454.31      647.88    123.57 o 
 -11   1  17     6443.59     6376.03    649.87 o 
  -9   1  17     1755.04     1883.38    337.85 o 
  -7   1  17     9763.59    10044.52    592.23 o 
  -5   1  17     1139.07     1181.85    208.67 o 
  -3   1  17    18418.06    18421.50    244.71 o 
  -1   1  17      378.61      535.20     68.11 o 
   1   1  17     3122.38     3275.71    104.54 o 
   3   1  17    18377.71    18253.56    273.30 o 
   5   1  17     4087.46     4287.07    136.20 o 
   7   1  17    19265.24    18945.55    351.98 o 
   9   1  17      492.96      375.21     99.51 o 
  11   1  17     3327.53     3419.65    252.76 o 
  13   1  17       52.90      195.11     96.69 o 
 -16   2  17    13429.16    13825.75    437.03 o 
 -14   2  17     1098.92     1335.13    425.30 o 
 -12   2  17    24529.62    25079.30    759.17 o 
 -10   2  17    27258.51    27253.15    558.96 o 
  -8   2  17    25374.15    25421.42    514.77 o 
  -6   2  17    21194.55    20768.89    442.76 o 
  -4   2  17    25506.29    25652.21    406.63 o 
  -2   2  17    47039.41    46643.70    474.09 o 
   0   2  17     6292.71     6486.00    139.39 o 
   2   2  17    27421.91    27467.54    315.22 o 
   4   2  17       61.39       12.77     44.39 o 
   6   2  17    37345.52    37897.80    615.24 o 
   8   2  17     3020.18     3077.20    173.91 o 
  10   2  17    24142.48    22552.72   1343.46 o 
  12   2  17    10301.31     9696.22    369.58 o 
 -17   3  17      388.87      478.82    125.63 o 
 -15   3  17     3540.07     3602.53    256.88 o 
 -13   3  17        8.50      104.87     84.18 o 
 -11   3  17     1671.34     2295.20    192.51 o 
  -9   3  17       46.78       84.77     63.29 o 
  -7   3  17     3575.16     3576.97    182.69 o 
  -5   3  17      273.79      330.79     72.20 o 
  -3   3  17     7624.32     7566.54    336.02 o 
  -1   3  17     3045.72     3325.46    200.22 o 
   1   3  17     4548.14     4397.41    133.33 o 
   3   3  17     2104.88     1996.64    131.91 o 
   5   3  17     2372.72     2416.91    151.80 o 
   7   3  17     3862.75     3840.40    349.25 o 
   9   3  17      238.79      176.26     74.04 o 
  11   3  17       26.05      104.77     89.81 o 
  13   3  17     1186.72     1068.99    168.56 o 
 -16   4  17    13980.87    13882.38    362.56 o 
 -14   4  17       55.44       15.60     66.45 o 
 -12   4  17     6473.84     6406.29    236.31 o 
 -10   4  17      737.94      857.97    108.14 o 
  -8   4  17    13770.34    14015.48    310.04 o 
  -6   4  17      451.50      489.56    135.06 o 
  -4   4  17     3093.73     3147.89    183.60 o 
  -2   4  17     6846.39     6704.29    195.74 o 
   0   4  17     1812.95     1660.22    106.71 o 
   2   4  17    13538.91    12919.86    284.08 o 
   4   4  17        0.94      -45.28     45.28 o 
   6   4  17     7060.47     7414.71    230.05 o 
   8   4  17       10.16      -18.05     60.99 o 
  10   4  17     3407.62     3699.80    207.65 o 
  12   4  17      707.64      661.54    141.10 o 
 -15   5  17     4193.11     4013.74    229.90 o 
 -13   5  17     8184.55     8379.92    314.13 o 
 -11   5  17     3831.09     3901.42    194.57 o 
  -9   5  17     4501.07     4756.36    196.54 o 
  -7   5  17    19610.30    19160.95    362.95 o 
  -5   5  17      942.29      880.05    132.42 o 
  -3   5  17    15407.04    15733.46    414.38 o 
  -1   5  17      160.51      138.49     78.30 o 
   1   5  17    17185.95    17025.84    331.36 o 
   3   5  17    13821.57    13660.56    367.28 o 
   5   5  17      278.13      215.43     88.75 o 
   7   5  17    18031.78    18425.05    421.99 o 
   9   5  17       76.32       26.53     71.06 o 
  11   5  17    16493.14    15756.78    487.48 o 
 -14   6  17      581.33      705.18    113.68 o 
 -12   6  17     6343.26     6203.46    297.88 o 
 -10   6  17     1634.85     1833.93    216.62 o 
  -8   6  17     4194.54     4360.82    251.27 o 
  -6   6  17     5000.36     5099.19    251.78 o 
  -4   6  17     4125.29     4404.39    248.44 o 
  -2   6  17     7398.24     7490.37    548.51 o 
   0   6  17      555.84      613.44    124.86 o 
   2   6  17    14900.97    16108.65    404.63 o 
   4   6  17      241.06      110.16     76.31 o 
   6   6  17    18753.60    19129.32    480.21 o 
   8   6  17       36.88       82.23     72.37 o 
  10   6  17     9753.25    10172.02    358.98 o 
 -11   7  17      219.65      253.16    180.85 o 
  -9   7  17       89.94      229.74    104.03 o 
  -7   7  17     3806.64     3422.17    248.72 o 
  -5   7  17       40.91      -49.80     68.38 o 
  -3   7  17     1439.56     1505.49    174.19 o 
  -1   7  17      477.11      338.83    106.01 o 
   1   7  17     2103.13     2086.73    290.15 o 
   3   7  17      244.18      169.59     86.90 o 
   5   7  17      203.31      127.19    129.18 o 
   7   7  17      570.18      501.55    145.08 o 
 -10   8  17     2321.10     2385.27    221.98 o 
  -8   8  17    13518.74    14009.38    433.68 o 
  -6   8  17     2568.21     2880.17    256.37 o 
  -4   8  17     3680.06     4008.28    361.70 o 
  -2   8  17     7892.12     7778.77    447.16 o 
   0   8  17      243.31      230.53    155.01 o 
   2   8  17    10511.58    10199.13    536.59 o 
   4   8  17      814.63      899.10    222.58 o 
   6   8  17    11853.55    12169.55    405.24 o 
  -5   9  17      559.53      484.27    128.86 o 
  -3   9  17     9452.14     9906.45    369.19 o 
  -1   9  17     1211.77     1526.29    278.23 o 
   1   9  17     2262.43     2285.46    325.93 o 
 -16   0  18     3332.56     2977.07    349.78 o 
 -14   0  18     8728.38     9257.12    488.89 o 
 -12   0  18     5922.36     5596.41    373.62 o 
 -10   0  18    35243.50    34186.57    918.16 o 
  -8   0  18     1742.70     2273.54    266.31 o 
  -6   0  18    46082.69    45049.47   1025.48 o 
  -4   0  18     1108.73     1124.85    182.84 o 
  -2   0  18    18457.88    18257.69    474.98 o 
   0   0  18    11100.34    10801.01    239.17 o 
   2   0  18    27339.76    26201.98    399.84 o 
   4   0  18    21040.08    21215.94    437.77 o 
   6   0  18    22520.62    22058.40    532.61 o 
   8   0  18    13047.39    13772.40    572.36 o 
  10   0  18     2039.73     2555.74    321.95 o 
  12   0  18    10205.26    10731.74    552.49 o 
 -17   1  18      381.83      443.02    134.56 o 
 -15   1  18     2235.96     2342.39    220.29 o 
 -13   1  18     5036.62     5341.05    261.38 o 
 -11   1  18     4565.34     4586.85    253.85 o 
  -9   1  18    20075.84    19184.79    457.71 o 
  -7   1  18      653.23      684.41    117.25 o 
  -5   1  18    13771.10    13513.98    749.23 o 
  -3   1  18      143.10      187.04     53.01 o 
  -1   1  18    19544.65    18968.74    262.07 o 
   1   1  18     2780.34     2852.59    115.70 o 
   3   1  18    12489.95    12965.28    234.73 o 
   5   1  18     2627.16     2576.26    126.90 o 
   7   1  18    18418.99    18983.22    359.65 o 
   9   1  18     2464.79     2585.73    217.48 o 
  11   1  18     3741.20     4210.11    286.51 o 
  13   1  18     6646.82     6992.85    327.42 o 
 -16   2  18     1621.30     2047.29    209.89 o 
 -14   2  18     1752.87     1671.77    184.08 o 
 -12   2  18      210.20      245.19     93.87 o 
 -10   2  18      167.22      208.52     88.50 o 
  -8   2  18     4000.01     4160.72    207.47 o 
  -6   2  18     4106.63     4061.55    226.86 o 
  -4   2  18      262.81      220.14     65.00 o 
  -2   2  18     1470.68     1654.65    113.88 o 
   0   2  18     2458.59     2538.47    106.41 o 
   2   2  18        4.84       53.25     39.92 o 
   4   2  18      842.94      870.37     82.57 o 
   6   2  18      138.44      181.23     96.87 o 
   8   2  18      128.89       15.90     73.07 o 
  10   2  18      427.83      271.25    135.14 o 
  12   2  18       76.27       70.70     92.24 o 
 -15   3  18     9864.83    10608.98    382.20 o 
 -13   3  18     2487.88     2609.34    214.99 o 
 -11   3  18     5317.57     5282.85    210.75 o 
  -9   3  18    13875.11    13448.55    314.88 o 
  -7   3  18       26.21      -50.02     50.02 o 
  -5   3  18    14129.68    13931.05    299.55 o 
  -3   3  18      571.16      553.66     82.98 o 
  -1   3  18    20470.01    20314.15    472.02 o 
   1   3  18     4280.25     4148.53    119.18 o 
   3   3  18    17019.25    16618.05    322.95 o 
   5   3  18    14817.46    14669.69    316.57 o 
   7   3  18    23400.99    22672.54    414.61 o 
   9   3  18     7922.62     8244.95    796.93 o 
  11   3  18    10396.80     9649.76    530.63 o 
 -14   4  18     6611.37     6682.27    318.71 o 
 -12   4  18       18.77       52.17     72.20 o 
 -10   4  18    11327.68    11832.98    423.51 o 
  -8   4  18      371.95      335.28     80.66 o 
  -6   4  18    25670.46    24803.56    527.75 o 
  -4   4  18     6647.90     6320.39    198.85 o 
  -2   4  18    15702.43    16551.39    317.57 o 
   0   4  18    13180.84    13413.01    492.39 o 
   2   4  18     9041.30     8710.33    236.07 o 
   4   4  18    20413.37    20697.86    416.31 o 
   6   4  18     1686.18     2071.99    192.72 o 
   8   4  18    11761.48    11165.77    297.69 o 
  10   4  18       90.68       30.30     82.96 o 
 -13   5  18      805.46      901.47    160.95 o 
 -11   5  18        4.87       63.05     68.04 o 
  -9   5  18      503.99      748.01    102.83 o 
  -7   5  18      627.92      552.17    119.42 o 
  -5   5  18      236.47      295.95     97.89 o 
  -3   5  18      311.47      239.83     89.76 o 
  -1   5  18     3049.68     3059.19    223.32 o 
   1   5  18     3356.85     3183.00    158.84 o 
   3   5  18     3161.47     3070.49    234.51 o 
   5   5  18       49.81       44.32     62.64 o 
   7   5  18      639.83      606.42    140.12 o 
   9   5  18      362.12      354.38     92.43 o 
 -12   6  18     8296.71     7802.39    337.96 o 
 -10   6  18    10579.37    10753.66    546.52 o 
  -8   6  18    11712.33    10397.48    584.28 o 
  -6   6  18     8167.71     8394.82    324.39 o 
  -4   6  18      693.94      705.07    134.56 o 
  -2   6  18     8515.03     8727.19    325.88 o 
   0   6  18      261.08      186.08     99.03 o 
   2   6  18     2304.18     2412.31    240.47 o 
   4   6  18      224.21      282.15     96.20 o 
   6   6  18      781.21      779.49    132.01 o 
   8   6  18     1377.49     1580.67    148.31 o 
 -11   7  18    12230.72    11664.38    494.85 o 
  -9   7  18     5041.35     4868.16    279.00 o 
  -7   7  18     3351.73     3671.36    258.39 o 
  -5   7  18     7087.77     7485.85    345.80 o 
  -3   7  18       27.57       21.93     86.99 o 
  -1   7  18     2922.72     2974.94    357.72 o 
   1   7  18       29.54       23.85    135.14 o 
   3   7  18     7297.24     7389.52    856.55 o 
   5   7  18     1772.52     2072.15    195.78 o 
   7   7  18     8074.46     8456.17    500.81 o 
  -8   8  18      418.85      695.44    143.09 o 
  -6   8  18     4823.62     4909.55    504.79 o 
  -4   8  18      481.16      405.66    118.83 o 
  -2   8  18      753.10      835.16    222.58 o 
   0   8  18     2666.71     2309.31    314.00 o 
   2   8  18      300.83      298.10    178.86 o 
   4   8  18     5910.10     5432.74    271.60 o 
 -15   1  19      712.44      711.28    274.26 o 
 -13   1  19     7341.37     7743.66    315.95 o 
 -11   1  19     2963.66     3093.91    284.19 o 
  -9   1  19    17086.29    17322.75   1033.43 o 
  -7   1  19       18.85      -21.60    111.29 o 
  -5   1  19     8182.79     7742.97    323.94 o 
  -3   1  19    16418.17    16041.95    400.98 o 
  -1   1  19     5983.18     6020.66    138.62 o 
   1   1  19    39848.20    39395.35    403.14 o 
   3   1  19     9934.52     9804.18    220.87 o 
   5   1  19    32934.03    32898.94    675.42 o 
   7   1  19      234.95      107.59    170.91 o 
   9   1  19    22683.96    22720.41    549.41 o 
  11   1  19      497.44      558.43    133.48 o 
 -16   2  19      292.73      337.02    120.76 o 
 -14   2  19     5973.43     6302.69    296.42 o 
 -12   2  19     4266.23     4139.80    269.42 o 
 -10   2  19     3052.62     3106.02    258.36 o 
  -8   2  19    10873.04    10304.95    326.70 o 
  -6   2  19     2556.55     2513.10    216.16 o 
  -4   2  19    20892.76    20551.13    374.32 o 
  -2   2  19     1582.77     1545.11    114.74 o 
   0   2  19    29510.17    28949.00    330.46 o 
   2   2  19     2864.86     2775.00    136.17 o 
   4   2  19    20304.33    19999.01    366.09 o 
   6   2  19     8136.28     8339.83    240.99 o 
   8   2  19    10358.76    10176.72    354.00 o 
  10   2  19     9336.83     9443.44    361.15 o 
  12   2  19      778.00      950.23    156.71 o 
 -15   3  19      969.72     1221.66    171.37 o 
 -13   3  19      494.84      559.99    105.87 o 
 -11   3  19     1225.82     1317.65    134.96 o 
  -9   3  19      520.25      529.01    128.44 o 
  -7   3  19      997.69     1211.20    118.77 o 
  -5   3  19     3598.07     3450.53    186.54 o 
  -3   3  19    11715.58    11198.61    266.83 o 
  -1   3  19      171.10      211.09     67.47 o 
   1   3  19    11194.19    11403.96    254.03 o 
   3   3  19      934.32      949.52    102.58 o 
   5   3  19    21039.29    21083.54    402.46 o 
   7   3  19       51.82       92.69     68.54 o 
   9   3  19     4463.84     4437.61    312.02 o 
  11   3  19     1130.38     1023.11    158.63 o 
 -14   4  19     3006.99     3289.07    251.27 o 
 -12   4  19       28.63       70.33    118.33 o 
 -10   4  19     8549.12     8305.71    280.71 o 
  -8   4  19       16.82      -11.04     70.99 o 
  -6   4  19     5943.35     5829.81    202.94 o 
  -4   4  19      696.69      759.56     95.17 o 
  -2   4  19     4177.67     3946.40    250.09 o 
   0   4  19      521.32      563.27    118.04 o 
   2   4  19      260.16      273.70     88.76 o 
   4   4  19      385.58      328.70     77.68 o 
   6   4  19     1715.04     1823.56    148.39 o 
   8   4  19       88.04       23.65     80.61 o 
  10   4  19       91.63      -19.81     82.02 o 
 -13   5  19    11654.09    12114.84    332.18 o 
 -11   5  19       43.27      106.98     71.86 o 
  -9   5  19    23579.99    23553.86    777.06 o 
  -7   5  19      532.66      777.85    222.58 o 
  -5   5  19    12240.92    11976.02    386.08 o 
  -3   5  19     4456.56     4334.41    284.19 o 
  -1   5  19    17362.29    16786.05    449.66 o 
   1   5  19    16596.84    16779.17    626.02 o 
   3   5  19     2204.72     2420.43    189.94 o 
   5   5  19    12754.44    12504.01    409.30 o 
   7   5  19       34.23       25.47     66.50 o 
   9   5  19    16019.40    16569.87    388.84 o 
 -12   6  19     2005.40     2192.06    224.67 o 
 -10   6  19     5554.60     5213.96    324.17 o 
  -8   6  19      406.59      336.11    115.13 o 
  -6   6  19     3841.86     4012.69    275.05 o 
  -4   6  19      446.47      598.53    127.30 o 
  -2   6  19       52.93      -33.64     73.53 o 
   0   6  19     4342.81     4155.47    500.81 o 
   2   6  19      531.89      902.26    206.69 o 
   4   6  19     4404.90     4630.40    247.33 o 
   6   6  19     1236.64     1122.80    126.62 o 
   8   6  19     3144.95     3219.18    206.51 o 
  -9   7  19      382.31      477.31    128.92 o 
  -7   7  19      591.93      659.43    136.56 o 
  -5   7  19     1074.72     1256.87    169.19 o 
  -3   7  19      197.13      223.60    117.25 o 
  -1   7  19     1143.91     1144.60    210.66 o 
   1   7  19      200.91      516.71    190.79 o 
   3   7  19      863.44      961.88    226.56 o 
   5   7  19     1944.80     2421.67    217.15 o 
  -6   8  19      402.22      336.75    122.04 o 
  -4   8  19     6109.61     5639.16    285.18 o 
  -2   8  19      443.91      668.98    138.08 o 
   0   8  19     4618.10     4352.32    425.30 o 
   2   8  19       18.71      186.81    162.96 o 
 -16   0  20     2864.97     3040.66    361.70 o 
 -14   0  20      981.80     1045.35    218.61 o 
 -12   0  20     5458.46     5397.67    373.62 o 
 -10   0  20      748.26      675.70    166.94 o 
  -8   0  20     2479.00     2837.95    298.10 o 
  -6   0  20     9998.40    10358.12    465.04 o 
  -4   0  20       22.85       55.65     91.42 o 
  -2   0  20    49458.67    48026.54   1073.17 o 
   0   0  20     3552.67     3760.81    157.86 o 
   2   0  20    36831.98    36508.24    510.66 o 
   4   0  20     3543.05     3865.01    212.93 o 
   6   0  20    36230.33    36476.00    965.86 o 
   8   0  20     3784.14     4125.76    381.57 o 
  10   0  20    11286.57    11335.90    556.46 o 
 -15   1  20       46.07       66.75     93.59 o 
 -13   1  20     2674.26     2887.48    244.45 o 
 -11   1  20     2432.31     2110.99    199.49 o 
  -9   1  20      458.58      389.88    121.23 o 
  -7   1  20      349.91      408.13     99.51 o 
  -5   1  20      256.15      182.41     78.54 o 
  -3   1  20    15184.93    14449.84    343.42 o 
  -1   1  20     6259.06     6350.02    195.06 o 
   1   1  20     5009.99     5456.85    146.35 o 
   3   1  20     2906.71     3019.51    140.89 o 
   5   1  20     5380.55     5740.99    216.76 o 
   7   1  20     8820.49     8324.59    347.79 o 
   9   1  20      636.41      847.59    140.44 o 
  11   1  20     3590.95     3859.65    286.68 o 
 -14   2  20      152.68      171.24    102.56 o 
 -12   2  20     2434.30     2554.81    217.70 o 
 -10   2  20      658.12      632.98    121.65 o 
  -8   2  20     6994.65     6779.06    274.75 o 
  -6   2  20     1782.37     1957.83    157.93 o 
  -4   2  20     2055.19     1930.87    212.86 o 
  -2   2  20     7509.66     7388.26    184.14 o 
   0   2  20      925.67     1136.65    102.69 o 
   2   2  20      401.41      429.54     68.56 o 
   4   2  20      618.12      717.04    101.55 o 
   6   2  20       95.36       94.08     66.96 o 
   8   2  20      186.25       85.53     81.36 o 
  10   2  20        2.88       84.41     82.59 o 
 -15   3  20     4202.66     4635.86    237.65 o 
 -13   3  20     9493.60     9886.96    300.84 o 
 -11   3  20     7441.65     7513.97    255.70 o 
  -9   3  20    14282.62    14388.79    542.37 o 
  -7   3  20    16293.16    15994.83    347.34 o 
  -5   3  20      267.40      197.82     71.87 o 
  -3   3  20    16554.37    16252.05    333.89 o 
  -1   3  20      424.40      392.52     64.96 o 
   1   3  20    15650.83    15914.09    280.19 o 
   3   3  20      802.82      798.51     97.89 o 
   5   3  20    10469.81    10135.18    272.19 o 
   7   3  20     3285.42     3514.05    360.78 o 
   9   3  20     6715.23     6798.93    307.75 o 
 -14   4  20      166.52       59.36    118.92 o 
 -12   4  20     5513.24     5754.03    416.28 o 
 -10   4  20      294.91      400.45     88.13 o 
  -8   4  20     7892.28     7722.41    313.02 o 
  -6   4  20    11313.45    10661.89    279.25 o 
  -4   4  20     5973.18     5564.51    262.78 o 
  -2   4  20    22404.89    20119.46    494.66 o 
   0   4  20      525.81      628.31    125.20 o 
   2   4  20    16876.36    16091.80    596.21 o 
   4   4  20      421.89      564.92     90.42 o 
   6   4  20    12643.06    12828.67    377.14 o 
   8   4  20     3073.23     3219.59    197.00 o 
 -11   5  20      127.56      246.10    113.20 o 
  -9   5  20        8.73      -77.93     77.93 o 
  -7   5  20     1201.67     1047.80    158.78 o 
  -5   5  20     1523.08     1136.94    159.54 o 
  -3   5  20     1429.41     1397.28    172.69 o 
  -1   5  20     2506.87     2629.95    246.43 o 
   1   5  20     1203.51     1226.46    161.15 o 
   3   5  20     2115.09     3012.84    329.90 o 
   5   5  20      172.71      115.94     74.17 o 
   7   5  20      415.26      582.62    103.53 o 
 -10   6  20     2440.00     2579.16    429.27 o 
  -8   6  20     8086.39     7780.76    336.39 o 
  -6   6  20     3245.89     3402.32    254.38 o 
  -4   6  20     6920.79     6521.64    552.49 o 
  -2   6  20     5135.03     5096.19    284.19 o 
   0   6  20     1446.39     1375.37    175.24 o 
   2   6  20     9556.52     9579.08    508.76 o 
   4   6  20     2604.54     2253.67    302.08 o 
   6   6  20     2475.62     2385.01    174.80 o 
  -7   7  20    10743.32    10824.67    423.31 o 
  -5   7  20      330.84      312.11    168.93 o 
  -3   7  20    12915.83    12740.62    425.46 o 
  -1   7  20      111.91       50.35     86.90 o 
   1   7  20    15351.22    15541.15    679.68 o 
   3   7  20       96.59       15.90    147.06 o 
 -15   1  21     4042.37     4339.03    317.98 o 
 -13   1  21      264.70      308.41    105.81 o 
 -11   1  21     4363.51     4865.06    251.44 o 
  -9   1  21      204.17      200.22    196.75 o 
  -7   1  21     1666.69     1895.57    177.00 o 
  -5   1  21     8742.36     8745.96    304.70 o 
  -3   1  21     6037.94     5906.47    207.52 o 
  -1   1  21     2658.95     2657.41    161.61 o 
   1   1  21     1524.29     1575.66     94.21 o 
   3   1  21     3712.78     3852.48    196.21 o 
   5   1  21     4214.01     4087.95    181.96 o 
   7   1  21     5284.72     4949.12    251.44 o 
   9   1  21     3502.06     3006.35    242.52 o 
 -14   2  21     6682.18     7673.71    334.42 o 
 -12   2  21     2636.66     2946.02    238.85 o 
 -10   2  21    24256.33    24470.77    563.89 o 
  -8   2  21     1036.44      983.72    117.65 o 
  -6   2  21    14895.07    14431.14    332.18 o 
  -4   2  21     2535.89     2379.79    156.62 o 
  -2   2  21    19091.54    18656.02    365.49 o 
   0   2  21    10395.43    10111.00    294.88 o 
   2   2  21    11130.14    11223.19    259.80 o 
   4   2  21    12019.05    12484.90    295.68 o 
   6   2  21     9203.40     8578.51    253.91 o 
   8   2  21    16429.26    16960.17    474.98 o 
 -13   3  21      561.91      630.32    110.00 o 
 -11   3  21      448.48      458.86     99.37 o 
  -9   3  21       18.43       -6.63     70.89 o 
  -7   3  21     5805.81     5415.15    210.33 o 
  -5   3  21      854.89      780.36    198.92 o 
  -3   3  21     1715.96     1751.89    135.42 o 
  -1   3  21      833.40      879.28     87.57 o 
   1   3  21        1.68       17.08     60.64 o 
   3   3  21      795.48      762.08    109.36 o 
   5   3  21     1534.49     1776.76    142.81 o 
   7   3  21     2701.04     2925.06    291.28 o 
   9   3  21     1587.71     1534.75    188.06 o 
 -12   4  21     1228.15     1120.20    134.14 o 
 -10   4  21    11213.96    11484.33    313.95 o 
  -8   4  21      276.10      340.34     90.17 o 
  -6   4  21    14308.38    14473.73    332.58 o 
  -4   4  21      607.55      883.54    142.02 o 
  -2   4  21     7181.35     7113.35    300.69 o 
   0   4  21     3001.00     3121.73    185.71 o 
   2   4  21     4832.94     4673.12    256.33 o 
   4   4  21     1406.22     1576.83    135.99 o 
   6   4  21     6086.98     5986.98    224.12 o 
   8   4  21     2192.39     2231.20    212.07 o 
 -11   5  21     6314.92     5856.69    427.28 o 
  -9   5  21     2648.09     2137.52    216.18 o 
  -7   5  21     2555.07     2935.85    244.52 o 
  -5   5  21     8999.87     9183.59    349.23 o 
  -3   5  21     1428.20     1459.89    177.66 o 
  -1   5  21     8817.44     8424.27    330.23 o 
   1   5  21     1940.97     1808.94    192.51 o 
   3   5  21    10685.96    10970.34    486.90 o 
   5   5  21      930.01      765.63    114.65 o 
  -8   6  21      140.51      108.80    102.04 o 
  -6   6  21     6685.13     6573.11    888.35 o 
  -4   6  21      362.54      390.32    119.42 o 
  -2   6  21     5961.90     5525.22    282.82 o 
   0   6  21      569.25      908.35    220.60 o 
   2   6  21     1738.96     1526.29    270.28 o 
   4   6  21     3196.76     3397.68    259.69 o 
  -5   7  21      828.62     1125.46    174.30 o 
  -3   7  21      563.87      459.94    147.06 o 
  -1   7  21       33.45     -103.34    143.09 o 
 -14   0  22    12146.68    12496.52    608.13 o 
 -12   0  22     1080.74      854.56    210.66 o 
 -10   0  22    16628.91    16423.54    651.85 o 
  -8   0  22     5324.27     4710.04    337.85 o 
  -6   0  22    22945.26    22246.51    727.37 o 
  -4   0  22    19771.14    18716.96    651.85 o 
  -2   0  22     5914.32     5643.74    266.31 o 
   0   0  22     9386.57     9287.30    318.77 o 
   2   0  22        1.79       68.53     73.42 o 
   4   0  22    16755.48    16359.95    596.21 o 
   6   0  22     4562.54     4066.14    369.65 o 
   8   0  22     4562.73     4555.03    413.37 o 
 -13   1  22     2164.40     2222.06    220.51 o 
 -11   1  22      348.75      373.93    110.35 o 
  -9   1  22     3884.24     4213.78    273.50 o 
  -7   1  22       23.77       11.54     72.91 o 
  -5   1  22     6949.39     6748.33    230.40 o 
  -3   1  22     2054.33     2055.46    152.13 o 
  -1   1  22     1198.35     1331.23    123.35 o 
   1   1  22     4220.46     4145.42    170.10 o 
   3   1  22      156.60      125.65     57.93 o 
   5   1  22     3963.33     3988.44    251.44 o 
   7   1  22      862.93     1136.19    155.81 o 
 -12   2  22        3.25       43.98     85.91 o 
 -10   2  22      103.52      244.45     95.56 o 
  -8   2  22     1151.63     1250.69    133.62 o 
  -6   2  22       45.78       63.03     64.93 o 
  -4   2  22     4592.23     4685.23    200.57 o 
  -2   2  22      160.99      193.18     71.72 o 
   0   2  22     1654.48     1864.38    168.67 o 
   2   2  22       84.92       80.38     68.60 o 
   4   2  22      862.43     1138.29    116.53 o 
   6   2  22      168.29       75.52     81.51 o 
   8   2  22      690.09      629.63    194.76 o 
 -11   3  22       34.63      107.51     91.77 o 
  -9   3  22    20159.38    19681.32    416.98 o 
  -7   3  22      948.42      953.93    117.72 o 
  -5   3  22     3779.36     3716.21    189.95 o 
  -3   3  22      235.66      326.74     80.12 o 
  -1   3  22     9674.59     9811.78    431.46 o 
   1   3  22     8682.16     8856.09    261.24 o 
   3   3  22     1280.74     1315.20    155.51 o 
   5   3  22    12330.01    12557.22    597.97 o 
   7   3  22      117.40       79.49     87.13 o 
 -10   4  22    11018.04    11887.21    328.69 o 
  -8   4  22     2872.09     2809.14    186.39 o 
  -6   4  22     9041.74     8806.06    516.71 o 
  -4   4  22    10087.39    10209.80    365.37 o 
  -2   4  22     1062.40     1015.46    155.06 o 
   0   4  22     8558.19     8122.64    255.52 o 
   2   4  22       32.03      169.83     90.72 o 
   4   4  22    12627.87    13376.09    411.68 o 
   6   4  22     2597.63     2725.43    183.44 o 
  -9   5  22      609.73      592.08    282.21 o 
  -7   5  22        3.32       57.54     92.62 o 
  -5   5  22      448.43      470.30    125.67 o 
  -3   5  22     1646.82     1285.76    168.56 o 
  -1   5  22       12.58      -50.86     80.06 o 
   1   5  22      153.58      194.76    162.96 o 
   3   5  22      109.87       14.71    115.27 o 
  -6   6  22     1887.80     1775.16    207.07 o 
  -4   6  22    17772.38    17146.25    602.17 o 
  -2   6  22     1187.53     1179.48    174.19 o 
   0   6  22    16418.27    16919.92    500.81 o 
   2   6  22       42.55        7.95    151.04 o 
 -11   1  23     9686.16     9702.17    368.05 o 
  -9   1  23     7508.99     7460.24    367.66 o 
  -7   1  23     9781.99    10099.02    502.80 o 
  -5   1  23     7380.06     7706.15    291.56 o 
  -3   1  23    14402.74    14234.88    470.63 o 
  -1   1  23      327.35      350.63     84.49 o 
   1   1  23    11088.88    11572.35    252.31 o 
   3   1  23      914.71     1121.11    142.60 o 
   5   1  23     4955.33     4725.79    241.51 o 
   7   1  23     6976.93     7386.57    314.74 o 
 -12   2  23    21458.43    21928.89    757.18 o 
 -10   2  23      410.60      616.46    112.16 o 
  -8   2  23    11937.87    11674.53    318.50 o 
  -6   2  23       73.15      -30.06     63.15 o 
  -4   2  23     1480.93     1576.46    139.17 o 
  -2   2  23      762.90      849.87    109.83 o 
   0   2  23     2168.07     2221.11    159.05 o 
   2   2  23     1858.44     1911.02    419.33 o 
   4   2  23        3.93       18.91     80.21 o 
   6   2  23     6004.59     6010.24    278.20 o 
 -11   3  23      306.88      284.74     94.80 o 
  -9   3  23     4931.09     5139.34    240.12 o 
  -7   3  23      146.90      147.01     77.83 o 
  -5   3  23     2740.16     2810.42    327.03 o 
  -3   3  23     2707.99     2533.76    248.42 o 
  -1   3  23       36.51       59.43     87.70 o 
   1   3  23       10.30       90.16     72.12 o 
   3   3  23      138.94       94.23     91.31 o 
   5   3  23      745.45      701.78    139.10 o 
  -8   4  23     1684.89     1614.13    286.18 o 
  -6   4  23     7007.73     6149.64    304.16 o 
  -4   4  23     1108.73     1077.13    272.27 o 
  -2   4  23     4572.13     4549.80    296.42 o 
   0   4  23     1551.13     1753.62    174.44 o 
   2   4  23      258.16      190.58    170.91 o 
   4   4  23       27.57       48.20    129.18 o 
  -7   5  23    16906.73    16804.00    508.50 o 
  -5   5  23       29.72      -76.84     89.60 o 
  -3   5  23    18192.55    17697.99    637.94 o 
  -1   5  23      748.75      883.59    153.70 o 
   1   5  23    24701.84    26400.55   1472.63 o 
 -10   0  24    20057.06    19643.06    739.30 o 
  -8   0  24     7635.18     7921.62    457.09 o 
  -6   0  24     9396.90     9829.48    488.89 o 
  -4   0  24      109.69      -91.42     91.42 o 
  -2   0  24     8708.77     9178.70    335.78 o 
   0   0  24      200.54       85.55     93.37 o 
   2   0  24     4546.55     4729.92    349.78 o 
  -9   1  24      277.83      279.75    102.56 o 
  -7   1  24     5627.32     5825.46    272.58 o 
  -5   1  24     1795.21     1986.62    161.17 o 
  -3   1  24     4178.24     4413.57    213.09 o 
  -1   1  24     3111.75     3287.36    184.73 o 
   1   1  24     1364.35     1471.94    120.21 o 
   3   1  24      614.85      592.23    182.84 o 
   5   1  24      668.55      751.22    194.76 o 
 -10   2  24      699.11      771.97    120.16 o 
  -8   2  24      598.46      627.37    292.14 o 
  -6   2  24       24.31       13.22    115.54 o 
  -4   2  24     1666.38     1742.45    149.79 o 
  -2   2  24      576.67      761.39    107.59 o 
   0   2  24     2686.68     2833.85    204.26 o 
   2   2  24        6.65      -59.62    123.22 o 
   4   2  24     3601.81     3948.87    257.15 o 
  -9   3  24      104.00      246.03     90.79 o 
  -7   3  24     6697.86     7573.95    334.89 o 
  -5   3  24     5676.43     5881.65    227.31 o 
  -3   3  24    12752.95    12763.56    420.11 o 
  -1   3  24     7736.41     8197.75    337.13 o 
   1   3  24     7766.25     7502.98    548.51 o 
   3   3  24    11408.60    11548.51    383.57 o 
  -6   4  24     4972.98     5248.36    304.98 o 
  -4   4  24       13.42      -83.01     83.01 o 
  -2   4  24     8163.99     8230.71    449.14 o 
   0   4  24     2096.17     1993.01    209.37 o 
  -7   1  25      550.00      654.66    114.43 o 
  -5   1  25    12235.15    12338.76    399.39 o 
  -3   1  25     1217.51     1178.58    138.17 o 
  -1   1  25     6577.50     6343.82    202.32 o 
   1   1  25     1266.05     1619.65    151.42 o 
  -6   2  25     2376.68     2757.92    194.70 o 
  -4   2  25    10611.69    10855.64    306.86 o 
  -2   2  25     1937.37     1967.07    160.57 o 
   0   2  25    11470.47    11787.86    319.14 o 
   2   2  25      111.32      162.96    151.04 o 
  -5   3  25     8498.43     8385.94    355.13 o 
  -3   3  25     1300.29     1710.01    199.76 o 
  -1   3  25     3105.71     4126.88    287.99 o 
  -4   0  26    19295.45    19181.52    614.09 o 
  -2   0  26     3759.68     3952.14    275.43 o 
                                                 
